# Supplementary material for: ERO1α promotes hypoxic tumor progression and is associated with poor prognosis in pancreatic cancer
Source: Oncotarget. 2019 Oct 15;10(57):5970–82. doi: 10.18632/oncotarget.27235 (PMC6800261; doi:10.18632/oncotarget.27235)
Supplement: Supplementary file 2 [file oncotarget-10-5970-s002.xlsx]

## Sheet: Sheet1
Supplementary Data 1: Data directly exported from Proteome Discoverer version 2.2 for pSILAC proteomic analysis of pancreatic cancer cell line (MIAPaCa-2) in serum and serum free condition under hypoxia.
Access.Serum	Name	Gene Symbol_01	Exp q-value Combined_01	Peptide_S	Uniq. P.	NxS_R	HxS_R	Nx p value	Hx p value	Abundances Grouped Light HxS_01	Abundances Grouped Light NxS_01	Abundances Grouped Heavy HxS_01	Abundances Grouped Heavy NxS_01	Modifications_01	Biological Process_01	Cellular Component_01	Molecular Function_01	KEGG Pathways_01	WikiPathways_01	Access_SF	Gene_SF	Exp q-value Combined_02	Pep. SF	Uniq. Pep. SF	GeneSF	Nx_SF	Hx_SF	Pvalue Nxsf	p value Hx value	Abundances Grouped Light HxS_02	Abundances Grouped Light NxS_02	Abundances Grouped Heavy HxS_02	Abundances Grouped Heavy NxS_02	Modifications_02	Biological Process_02	Cellular Component_02	Molecular Function_02	KEGG Pathways_02	WikiPathways_02	_02
Q14674	Separin OS=Homo sapiens GN=ESPL1 PE=1 SV=3	ESPL1	0.001	3	3	0.01		8.7e-17		559602	812719	94557.3			cell death;cell organization and biogenesis;metabolic process;regulation of biological process	cytoplasm;cytosol;nucleus	catalytic activity;protein binding	Cell cycle; Oocyte meiosis	Cell Cycle	-1	-1	-1	-1	-1	-1	-1	-1	-1	-1	-1	-1	-1	-1	-1	-1	-1	-1	-1	-1	-1
Q9Y4E6	WD repeat-containing protein 7 OS=Homo sapiens GN=WDR7 PE=1 SV=2	WDR7	0	4	4	0.01	0.01	8.7e-17	7.1e-17	420753	1.08914e+06				cell differentiation	cytoplasm	protein binding			Q9Y4E6	WD repeat-containing protein 7 OS=Homo sapiens GN=WDR7 PE=1 SV=2	0.001	2	2	WDR7	5.242	0.01	0.146103	9.53e-17	73		451154	511075		1.07369e+06		cell differentiation	cytoplasm	protein binding
D3DS14	Uncharacterized protein OS=Homo sapiens GN=FLJ10357 PE=4 SV=1	ARHGEF40	0	3	3	0.01	0.01	8.7e-17	7.1e-17	442517	104175				regulation of biological process	cytoplasm				-1	-1	-1	-1	-1	-1	-1	-1	-1	-1	-1	-1	-1	-1	-1	-1	-1	-1	-1	-1	-1
B3KXW2	cDNA FLJ46178 fis, clone TESTI4003944, highly similar to Homo sapiens zinc finger protein 532 (ZNF532), mRNA OS=Homo sapiens PE=2 SV=1	ZNF532	0.001	3	3	0.01	0.01	8.7e-17	7.1e-17	378173	94270.2				metabolic process;regulation of biological process	nucleus	DNA binding;metal ion binding			B3KXW2	cDNA FLJ46178 fis, clone TESTI4003944, highly similar to Homo sapiens zinc finger protein 532 (ZNF532), mRNA OS=Homo sapiens PE=2 SV=1	0	3	3	ZNF532	2.653	0.609	0.677737	0.982146	56.71	26.11	709777	125500	1275237	122306		metabolic process;regulation of biological process	nucleus	DNA binding;metal ion binding
O75884	Putative hydrolase RBBP9 OS=Homo sapiens GN=RBBP9 PE=1 SV=2	RBBP9	0	3	3	0.01	0.591	8.7e-17	0.940173	2.01031e+06	541534	141783			regulation of biological process	cytoplasm;nucleus	catalytic activity;protein binding			O75884	Putative hydrolase RBBP9 OS=Homo sapiens GN=RBBP9 PE=1 SV=2	0	3	3	RBBP9	0.487	0.214	0.366064	0.507032	6.47	1.14	2.74128e+06	385334	369074	196319		regulation of biological process	cytoplasm;nucleus	catalytic activity;protein binding
P51817	cAMP-dependent protein kinase catalytic subunit PRKX OS=Homo sapiens GN=PRKX PE=1 SV=1	PRKX	0.009	2	1	0.01	0.01	8.7e-17	7.1e-17	123438	336767				cell differentiation;cell proliferation;cellular component movement;development;metabolic process;regulation of biological process	cytoplasm;nucleus	catalytic activity;nucleotide binding;protein binding		Chemokine signaling pathway	P51817	cAMP-dependent protein kinase catalytic subunit PRKX OS=Homo sapiens GN=PRKX PE=1 SV=1	0.004	2	1	PRKX	2.182	0.66	0.769982	0.985672	0	0	233847	384384	309976	482714		cell differentiation;cell proliferation;cellular component movement;development;metabolic process;regulation of biological process	cytoplasm;nucleus	catalytic activity;nucleotide binding;protein binding	Chemokine signaling pathway
Q53H47	Histone-lysine N-methyltransferase SETMAR OS=Homo sapiens GN=SETMAR PE=1 SV=2	SETMAR	0.002	2	2	0.01	0.01	8.7e-17	7.1e-17	824479	764007				cell organization and biogenesis;cell proliferation;metabolic process;regulation of biological process;response to stimulus	chromosome;nucleus	catalytic activity;DNA binding;metal ion binding;protein binding	Lysine degradation	Histone Modifications	-1	-1	-1	-1	-1	-1	-1	-1	-1	-1	-1	-1	-1	-1	-1	-1	-1	-1	-1	-1	-1
O75592	E3 ubiquitin-protein ligase MYCBP2 OS=Homo sapiens GN=MYCBP2 PE=1 SV=3	MYCBP2	0	5	5	0.01	0.01	8.7e-17	7.1e-17	938966	244464				metabolic process;regulation of biological process	membrane;nucleus	catalytic activity;metal ion binding;protein binding		Integrated Breast Cancer Pathway	O75592	E3 ubiquitin-protein ligase MYCBP2 OS=Homo sapiens GN=MYCBP2 PE=1 SV=3	0	4	4	MYCBP2	2.51	0.298	0.720821	0.644562	31.72	4.14	1.10884e+06	296675	209059	173322		metabolic process;regulation of biological process	membrane;nucleus	catalytic activity;metal ion binding;protein binding	Integrated Breast Cancer Pathway
Q9H098-2	Isoform 2 of Protein FAM107B OS=Homo sapiens GN=FAM107B	FAM107B	0.001	2	2	0.01	0.01	8.7e-17	7.1e-17	685979	319124									-1	-1	-1	-1	-1	-1	-1	-1	-1	-1	-1	-1	-1	-1	-1	-1	-1	-1	-1	-1	-1
A0A140T8X7	Lysosomal thioesterase PPT2 OS=Homo sapiens GN=PPT2 PE=1 SV=1		0	2	2	0.01	0.366	8.7e-17	0.947418	5.41674e+06	631326	811707			metabolic process		catalytic activity			A0A140T8X7	Lysosomal thioesterase PPT2 OS=Homo sapiens GN=PPT2 PE=1 SV=1	0	2	2		1.676	2.332	0.925504	0.10318	58.87	107.41	2.52735e+06	4.66147e+06	4.39161e+06	1.42093e+06		metabolic process		catalytic activity
Q9Y5T5	Ubiquitin carboxyl-terminal hydrolase 16 OS=Homo sapiens GN=USP16 PE=1 SV=1	USP16	0	4	4	0.01	0.01	8.7e-17	7.1e-17	1.08016e+06	218907				cell division;cell organization and biogenesis;metabolic process;regulation of biological process;response to stimulus	cytoplasm;nucleus	catalytic activity;metal ion binding;protein binding			Q9Y5T5	Ubiquitin carboxyl-terminal hydrolase 16 OS=Homo sapiens GN=USP16 PE=1 SV=1	0	4	4	USP16	1.698	0.467	0.914498	0.894903	79.21	27.02	1.9101e+06	357180	622921	647872		cell division;cell organization and biogenesis;metabolic process;regulation of biological process;response to stimulus	cytoplasm;nucleus	catalytic activity;metal ion binding;protein binding
Q9P0J7	E3 ubiquitin-protein ligase KCMF1 OS=Homo sapiens GN=KCMF1 PE=1 SV=2	KCMF1	0	3	3	0.01	3.429	8.7e-17	0.095809	439558	75102.2	347859			transport	extracellular	catalytic activity;metal ion binding			Q9P0J7	E3 ubiquitin-protein ligase KCMF1 OS=Homo sapiens GN=KCMF1 PE=1 SV=2	0	4	4	KCMF1	0.709	0.383	0.648705	0.737836	8.08	5.59	306272	74555.3	84718.2	60630.8		transport	extracellular	catalytic activity;metal ion binding
Q6ICB0	Desumoylating isopeptidase 1 OS=Homo sapiens GN=DESI1 PE=1 SV=1	DESI1	0	2	2	0.01	0.01	8.7e-17	7.1e-17	784065	623609				metabolic process	cytoplasm;nucleus	catalytic activity;protein binding			-1	-1	-1	-1	-1	-1	-1	-1	-1	-1	-1	-1	-1	-1	-1	-1	-1	-1	-1	-1	-1
F1B7E6	NADH-ubiquinone oxidoreductase chain 6 OS=Homo sapiens GN=ND6 PE=3 SV=1		0	2	2	0.01	0.01	8.7e-17	7.1e-17	6.18367e+06	1.20619e+06				metabolic process	membrane;mitochondrion	catalytic activity			F1B7E6	NADH-ubiquinone oxidoreductase chain 6 OS=Homo sapiens GN=ND6 PE=3 SV=1	0	2	2		1.258	0.01	0.982711	9.53e-17	2.14		1.41514e+07	6.80852e+06		8.56197e+06		metabolic process	membrane;mitochondrion	catalytic activity
Q9H6R7	WD repeat and coiled-coil-containing protein OS=Homo sapiens GN=WDCP PE=1 SV=1	C2orf44; WDCP	0.001	2	2	0.01	0.514	8.7e-17	0.971454	356607	365556	186650			cell organization and biogenesis		protein binding		Mesodermal Commitment Pathway	Q9H6R7	WD repeat and coiled-coil-containing protein OS=Homo sapiens GN=WDCP PE=1 SV=1	0	3	3	C2orf44; WDCP	0.072	0.665	9.48e-05	0.953243	0.25	13.42	3.04508e+06	4.20762e+06	175933	132826		cell organization and biogenesis		protein binding	Mesodermal Commitment Pathway
Q70EL1	Inactive ubiquitin carboxyl-terminal hydrolase 54 OS=Homo sapiens GN=USP54 PE=1 SV=4	USP54	0	2	2	0.01	1.264	8.7e-17	0.617868	237625	1.06253e+06	300437			metabolic process		catalytic activity;protein binding			Q70EL1	Inactive ubiquitin carboxyl-terminal hydrolase 54 OS=Homo sapiens GN=USP54 PE=1 SV=4	0	9	9	USP54	2.205		0.737301		97.54		191205	272371	958175	2.34408e+06		metabolic process		catalytic activity;protein binding
H3BTH4	ADP-dependent glucokinase (Fragment) OS=Homo sapiens GN=ADPGK PE=1 SV=1		0	2	1	0.01	0.01	8.7e-17	7.1e-17	664605	697928									H3BTH4	ADP-dependent glucokinase (Fragment) OS=Homo sapiens GN=ADPGK PE=1 SV=1	0	3	1		0.01	0.01	9.83e-17	9.53e-17			1.09916e+06	1.46144e+06
B7ZL88	COX18 protein OS=Homo sapiens GN=COX18 PE=1 SV=1	COX18	0.001	2	2	0.01	0.01	8.7e-17	7.1e-17	560949	1.15391e+06				cell organization and biogenesis;transport	membrane	transporter activity			-1	-1	-1	-1	-1	-1	-1	-1	-1	-1	-1	-1	-1	-1	-1	-1	-1	-1	-1	-1	-1
P06746	DNA polymerase beta OS=Homo sapiens GN=POLB PE=1 SV=3	POLB	0.001	2	2	0.01	0.56	8.7e-17	0.949498	2.32713e+06	359952	490375			cell death;defense response;metabolic process;regulation of biological process;response to stimulus	cytoplasm;nucleus	catalytic activity;DNA binding;metal ion binding;protein binding	HTLV-I infection; Viral carcinogenesis; Base excision repair	Nucleotide Metabolism	P06746	DNA polymerase beta OS=Homo sapiens GN=POLB PE=1 SV=3	0	6	6	POLB	0.922	0.58	0.866733	0.992361	45.22	49.33	5.35964e+06	2.42358e+06	1.08154e+06	585884		cell death;defense response;metabolic process;regulation of biological process;response to stimulus	cytoplasm;nucleus	catalytic activity;DNA binding;metal ion binding;protein binding	Nucleotide Metabolism
Q9BW83	Intraflagellar transport protein 27 homolog OS=Homo sapiens GN=IFT27 PE=1 SV=1	IFT27	0	4	4	0.01	0.01	8.7e-17	7.1e-17	938925	951966				cell organization and biogenesis;cellular component movement;regulation of biological process;response to stimulus;transport	endosome;Golgi	catalytic activity;nucleotide binding;protein binding			Q9BW83	Intraflagellar transport protein 27 homolog OS=Homo sapiens GN=IFT27 PE=1 SV=1	0	4	4	IFT27	1.413	0.333	0.977334	0.769582	20.06	3.43	2.79256e+06	1.34036e+06	1.09217e+06	1.37161e+06		cell organization and biogenesis;cellular component movement;regulation of biological process;response to stimulus;transport	endosome;Golgi	catalytic activity;nucleotide binding;protein binding
H3BST1	Biogenesis of lysosome-related organelles complex 1 subunit 6 OS=Homo sapiens GN=BLOC1S6 PE=1 SV=1	BLOC1S6	0.001	2	2	0.01	0.01	8.7e-17	7.1e-17	466545	41084.7				cell differentiation;cell organization and biogenesis;cellular component movement;coagulation;regulation of biological process;transport	cytoplasm;cytosol;endosome	protein binding			-1	-1	-1	-1	-1	-1	-1	-1	-1	-1	-1	-1	-1	-1	-1	-1	-1	-1	-1	-1	-1
B4DGE7	cDNA FLJ61235, weakly similar to WD repeat protein YBL104C OS=Homo sapiens PE=2 SV=1	MIOS	0	5	5	0.01	0.224	8.7e-17	0.561466	890522	117550	374349			cell communication;regulation of biological process;response to stimulus	membrane	protein binding			B4DGE7	cDNA FLJ61235, weakly similar to WD repeat protein YBL104C OS=Homo sapiens PE=2 SV=1	0	7	7	MIOS	1.952	0.505	0.82135	0.950974	96.94	14.33	2.39053e+06	660703	473912	961796		cell communication;regulation of biological process;response to stimulus	membrane	protein binding
P30536	Translocator protein OS=Homo sapiens GN=TSPO PE=1 SV=3	TSPO	0	2	2	0.01	0.14	8.7e-17	0.267563	3.01069e+06	297769	355066			cell death;cell organization and biogenesis;cell proliferation;cellular component movement;metabolic process;regulation of biological process;response to stimulus;transport	membrane;mitochondrion	protein binding;receptor activity;signal transducer activity;transporter activity	Neuroactive ligand-receptor interaction; HTLV-I infection		-1	-1	-1	-1	-1	-1	-1	-1	-1	-1	-1	-1	-1	-1	-1	-1	-1	-1	-1	-1	-1
M0QYC7	RNA polymerase II-associated factor 1 homolog (Fragment) OS=Homo sapiens GN=PAF1 PE=1 SV=1		0	2	2	0.01	0.67	8.7e-17	0.765533	3.08114e+06	36463.7	2.01425e+06			cell organization and biogenesis;metabolic process				Endoderm Differentiation	M0QYC7	RNA polymerase II-associated factor 1 homolog (Fragment) OS=Homo sapiens GN=PAF1 PE=1 SV=1	0	3	3		1.018	0.767	0.866	0.884988	57.68	61.01	2.08606e+06	3.04173e+06	2.00441e+06	2.55001e+06		cell organization and biogenesis;metabolic process			Endoderm Differentiation
Q3MIX3	Uncharacterized aarF domain-containing protein kinase 5 OS=Homo sapiens GN=ADCK5 PE=1 SV=2	ADCK5	0.001	2	2	0.01	0.01	8.7e-17	7.1e-17	372257	235793				metabolic process	membrane	catalytic activity;enzyme regulator activity;protein binding;receptor activity;signal transducer activity			-1	-1	-1	-1	-1	-1	-1	-1	-1	-1	-1	-1	-1	-1	-1	-1	-1	-1	-1	-1	-1
A8K2T4	cDNA FLJ78207, highly similar to Human complement protein component C7 mRNA OS=Homo sapiens PE=2 SV=1	C7	0.001	3	3	0.01	0.01	8.7e-17	7.1e-17	558230	2.03049e+06				cellular homeostasis;defense response;metabolic process;regulation of biological process;response to stimulus	extracellular	protein binding		Allograft Rejection; Complement Activation; Complement and Coagulation Cascades	-1	-1	-1	-1	-1	-1	-1	-1	-1	-1	-1	-1	-1	-1	-1	-1	-1	-1	-1	-1	-1
C9JJN9	Vacuolar protein sorting-associated protein 8 homolog OS=Homo sapiens GN=VPS8 PE=1 SV=1		0.001	2	2	0.01	0.01	8.7e-17	7.1e-17	623481	128579						metal ion binding;protein binding			-1	-1	-1	-1	-1	-1	-1	-1	-1	-1	-1	-1	-1	-1	-1	-1	-1	-1	-1	-1	-1
A8K9M5	cDNA FLJ77947, highly similar to Human complement protein C8 beta subunit mRNA OS=Homo sapiens PE=2 SV=1	C8B	0	2	2	0.01	0.01	8.7e-17	7.1e-17	3.48927e+06	1.04299e+06				defense response;metabolic process;regulation of biological process;response to stimulus	extracellular;membrane	protein binding		Complement Activation; Allograft Rejection	-1	-1	-1	-1	-1	-1	-1	-1	-1	-1	-1	-1	-1	-1	-1	-1	-1	-1	-1	-1	-1
Q96ND0	Protein FAM210A OS=Homo sapiens GN=FAM210A PE=1 SV=2	FAM210A	0	2	2	0.01	5.639	8.7e-17	3.58e-06	2.64952e+06	1.97366e+06	1.97047e+07				membrane;mitochondrion				Q96ND0	Protein FAM210A OS=Homo sapiens GN=FAM210A PE=1 SV=2	0	3	3	FAM210A	0.541	0.644	0.370388	0.996624	2.13	42.64	1.37766e+06	4.23755e+06	118556	344345			membrane;mitochondrion
Q8IZD4	mRNA-decapping enzyme 1B OS=Homo sapiens GN=DCP1B PE=1 SV=2	DCP1B	0	3	1	0.01	0.01	8.7e-17	7.1e-17	1.66734e+06	382935				metabolic process;regulation of biological process	cytoplasm;cytosol;membrane;nucleus	catalytic activity;enzyme regulator activity;protein binding;RNA binding	RNA degradation		Q8IZD4	mRNA-decapping enzyme 1B OS=Homo sapiens GN=DCP1B PE=1 SV=2	0	3	3	DCP1B	100	0.544	9.83e-17	0.953045		12.76	1.55312e+06		1.00385e+06	26166.1		metabolic process;regulation of biological process	cytoplasm;cytosol;membrane;nucleus	catalytic activity;enzyme regulator activity;protein binding;RNA binding
A2RTX5	Probable threonine--tRNA ligase 2, cytoplasmic OS=Homo sapiens GN=TARSL2 PE=1 SV=1	TARSL2	0.001	3	1	0.01		8.7e-17		1.51959e+06	106379	564227			metabolic process	cytoplasm	catalytic activity;nucleotide binding;protein binding	Aminoacyl-tRNA biosynthesis		A2RTX5	Probable threonine--tRNA ligase 2, cytoplasmic OS=Homo sapiens GN=TARSL2 PE=1 SV=1	0	4	2	TARSL2	0.438	0.299	0.272986	0.697711	3.03	3.2	2.36444e+06	518830	615662	139930		metabolic process	cytoplasm	catalytic activity;nucleotide binding;protein binding
A8K6I6	cDNA FLJ75092, highly similar to Homo sapiens golgi associated, gamma adaptin ear containing, ARF binding protein 3 (GGA3), transcript variant long, mRNA OS=Homo sapiens PE=2 SV=1	GGA3	0.004	2	1	0.01	0.496	8.7e-17	0.997395	639270	80987.7	267105			cell organization and biogenesis;metabolic process;regulation of biological process;transport	Golgi;membrane	protein binding			A8K6I6	cDNA FLJ75092, highly similar to Homo sapiens golgi associated, gamma adaptin ear containing, ARF binding protein 3 (GGA3), transcript variant long, mRNA OS=Homo sapiens PE=2 SV=1	0.001	3	2	GGA3	0.935	0.338	0.823855	0.749472	122.95	8.73	3.12296e+06	453887	1.03039e+06	431747		metabolic process;regulation of biological process;transport	Golgi;membrane	protein binding
Q6KCM7-3	Isoform 3 of Calcium-binding mitochondrial carrier protein SCaMC-2 OS=Homo sapiens GN=SLC25A25	SLC25A25	0	3	3	0.01	0.01	8.7e-17	7.1e-17	1.367e+06	644297				metabolic process;response to stimulus;transport	membrane	metal ion binding;protein binding;transporter activity			Q6KCM7-3	Isoform 3 of Calcium-binding mitochondrial carrier protein SCaMC-2 OS=Homo sapiens GN=SLC25A25	0	2	2	SLC25A25	1.153	0.209	0.924007	0.342145	142.07	2.12	284806	279570	66558.6	229147		metabolic process;response to stimulus;transport	membrane	metal ion binding;protein binding;transporter activity
Q9NRY4	Rho GTPase-activating protein 35 OS=Homo sapiens GN=ARHGAP35 PE=1 SV=3	ARHGAP35	0	4	4	0.01	0.01	8.7e-17	7.1e-17	512175	390930				cell communication;cell organization and biogenesis;cellular component movement;metabolic process;regulation of biological process;response to stimulus	cytoplasm;cytoskeleton;cytosol;membrane;nucleus	catalytic activity;DNA binding;enzyme regulator activity;nucleotide binding	Platelet activation; Regulation of actin cytoskeleton; Leukocyte transendothelial migration; Focal adhesion	Regulation of Actin Cytoskeleton	Q9NRY4	Rho GTPase-activating protein 35 OS=Homo sapiens GN=ARHGAP35 PE=1 SV=3	0	10	10	ARHGAP35	1.192	0.483	0.977549	0.935969	33.34	21.66	3.83424e+06	1.58291e+06	1.17598e+06	728101		cell communication;cell organization and biogenesis;cellular component movement;metabolic process;regulation of biological process;response to stimulus	cytoplasm;cytoskeleton;cytosol;membrane;nucleus	catalytic activity;DNA binding;enzyme regulator activity;nucleotide binding	Regulation of Actin Cytoskeleton
B3KMZ0	cDNA FLJ12979 fis, clone NT2RP2006334, highly similar to WD repeat domain phosphoinositide-interacting protein 2 OS=Homo sapiens PE=2 SV=1	WIPI2	0	4	1	0.01	0.01	8.7e-17	7.1e-17	1.94948e+06	5.77912e+06				cell communication;cell organization and biogenesis;metabolic process;response to stimulus	cytosol;membrane;vacuole	protein binding			B3KMZ0	cDNA FLJ12979 fis, clone NT2RP2006334, highly similar to WD repeat domain phosphoinositide-interacting protein 2 OS=Homo sapiens PE=2 SV=1	0	3	3	WIPI2		0.39		0.790175		5.75	1.52879e+06	359357	586527	168692		cell communication;cell organization and biogenesis;metabolic process;response to stimulus	cytosol;membrane;vacuole	protein binding
C9JC84	Fibrinogen gamma chain OS=Homo sapiens GN=FGG PE=1 SV=1		0	3	3	0.01	0.01	8.7e-17	7.1e-17	2.4678e+06	1.91091e+06				cell organization and biogenesis;regulation of biological process;response to stimulus		protein binding		Blood Clotting Cascade	-1	-1	-1	-1	-1	-1	-1	-1	-1	-1	-1	-1	-1	-1	-1	-1	-1	-1	-1	-1	-1
B3KQM3	Receptor-interacting serine/threonine-protein kinase 2 OS=Homo sapiens PE=2 SV=1	RIPK2	0.004	2	2	0.01	0.01	8.7e-17	7.1e-17	2.65246e+06	1.36285e+06				cell death;cell proliferation;defense response;metabolic process;regulation of biological process;response to stimulus	cytoplasm;cytoskeleton;cytosol	catalytic activity;nucleotide binding;protein binding;signal transducer activity		Fas Ligand (FasL) pathway and Stress induction of Heat Shock Proteins (HSP) regulation; Apoptosis-related network due to altered Notch3 in ovarian cancer; T-Cell antigen Receptor (TCR) Signaling Pathway	-1	-1	-1	-1	-1	-1	-1	-1	-1	-1	-1	-1	-1	-1	-1	-1	-1	-1	-1	-1	-1
Q9NUB1	Acetyl-coenzyme A synthetase 2-like, mitochondrial OS=Homo sapiens GN=ACSS1 PE=1 SV=2	ACSS1	0	4	4	0.01	0.01	8.7e-17	7.1e-17	623774	505667				metabolic process	mitochondrion;organelle lumen	catalytic activity;nucleotide binding;protein binding	Carbon metabolism; Glycolysis / Gluconeogenesis; Metabolic pathways; Pyruvate metabolism; Propanoate metabolism	Sterol Regulatory Element-Binding Proteins (SREBP) signalling; Amino Acid metabolism; Statin Pathway	Q9NUB1	Acetyl-coenzyme A synthetase 2-like, mitochondrial OS=Homo sapiens GN=ACSS1 PE=1 SV=2	0	6	6	ACSS1	1.651	0.203	0.909659	0.493189	93.12	4.49	2.13517e+06	2.68472e+06	497568	1.9074e+06		metabolic process	mitochondrion;organelle lumen	catalytic activity;nucleotide binding;protein binding	Sterol Regulatory Element-Binding Proteins (SREBP) signalling; Amino Acid metabolism; Statin Pathway
Q9UHB4-3	Isoform 3 of NADPH-dependent diflavin oxidoreductase 1 OS=Homo sapiens GN=NDOR1	NDOR1	0.001	2	2	0.01	0.01	8.7e-17	7.1e-17	429627	1.59306e+06				cell death;metabolic process;response to stimulus	cytoplasm;cytoskeleton;cytosol;nucleus	catalytic activity;nucleotide binding;protein binding			Q9UHB4-3	Isoform 3 of NADPH-dependent diflavin oxidoreductase 1 OS=Homo sapiens GN=NDOR1	0.008	2	2	NDOR1	0.01	0.01	9.83e-17	9.53e-17			9.23637e+06	3.37513e+06				cell death;metabolic process;response to stimulus	cytoplasm;cytoskeleton;cytosol;nucleus	catalytic activity;nucleotide binding;protein binding
Q0MQR4	Poly (ADP-ribose) glycohydrolase OS=Homo sapiens GN=PARG PE=2 SV=1	PARG	0	2	2	0.01	0.01	8.7e-17	7.1e-17	2.0579e+06	535968				metabolic process	cytoplasm;cytosol;nucleus;organelle lumen	catalytic activity;protein binding			Q0MQR4	Poly (ADP-ribose) glycohydrolase OS=Homo sapiens GN=PARG PE=2 SV=1	0	5	5	PARG	1.364	0.539	0.990064	0.977006	25.15	2.56	2.80216e+06	1.4748e+06	536908	516161		metabolic process	cytoplasm;cytosol;nucleus;organelle lumen	catalytic activity;protein binding
Q5W0V3	Protein FAM160B1 OS=Homo sapiens GN=FAM160B1 PE=1 SV=1	FAM160B1	0.001	2	2	0.01	0.01	8.7e-17	7.1e-17	1.66119e+06	721059									Q5W0V3	Protein FAM160B1 OS=Homo sapiens GN=FAM160B1 PE=1 SV=1	0	2	2	FAM160B1	1.682	0.544	0.930787	0.933528	2.57	3.14	486357	290594	231193	440598
B4DJY5	cDNA FLJ61298, highly similar to Vesicle-associated membrane protein 1 OS=Homo sapiens PE=2 SV=1	VAMP1	0.002	2	1	0.01		8.7e-17		136244	16740.2	467514			cell organization and biogenesis;transport	cell surface;cytosol;membrane	protein binding			-1	-1	-1	-1	-1	-1	-1	-1	-1	-1	-1	-1	-1	-1	-1	-1	-1	-1	-1	-1	-1
O00442-2	Isoform 2 of RNA 3'-terminal phosphate cyclase OS=Homo sapiens GN=RTCA	RTCA	0	4	4	0.01	0.295	8.7e-17	0.754204	601853	265859	204173			metabolic process		catalytic activity;nucleotide binding;RNA binding			O00442-2	Isoform 2 of RNA 3'-terminal phosphate cyclase OS=Homo sapiens GN=RTCA	0	7	7	RTCA	0.709	0.347	0.671869	0.772151	10.2	1.13	2.87724e+06	1.0535e+06	1.19328e+06	844304		metabolic process	nucleus	catalytic activity;nucleotide binding;RNA binding
Q5JVS0	Intracellular hyaluronan-binding protein 4 OS=Homo sapiens GN=HABP4 PE=1 SV=1	HABP4	0	3	3	0.01	0.01	8.7e-17	7.1e-17	1.70234e+06	341406				metabolic process;regulation of biological process;response to stimulus;transport	cytoplasm;cytosol;extracellular;nucleus	protein binding			Q5JVS0	Intracellular hyaluronan-binding protein 4 OS=Homo sapiens GN=HABP4 PE=1 SV=1	0	5	5	HABP4	1.149	0.431	0.934946	0.848925	61.95	15.4	1.93331e+06	629604	104357	243096		metabolic process;regulation of biological process;response to stimulus;transport	cytoplasm;cytosol;extracellular;nucleus	protein binding;RNA binding
A0A1B0GUI1	Ral GTPase-activating protein subunit alpha-1 OS=Homo sapiens GN=RALGAPA1 PE=1 SV=1	RALGAPA1	0	4	4	0.01	0.01	8.7e-17	7.1e-17	697431	372533				regulation of biological process	cytoplasm;nucleus	enzyme regulator activity;protein binding		Integrated Breast Cancer Pathway	A0A1B0GUI1	Ral GTPase-activating protein subunit alpha-1 OS=Homo sapiens GN=RALGAPA1 PE=1 SV=1	0.002	2	2	RALGAPA1	0.01	0.01	9.83e-17	9.53e-17			717997	836279				regulation of biological process	cytoplasm;nucleus	enzyme regulator activity;protein binding	Integrated Breast Cancer Pathway
P00813	Adenosine deaminase OS=Homo sapiens GN=ADA PE=1 SV=3	ADA	0.001	2	2	0.01	0.01	8.7e-17	7.1e-17	523226	435800				cell differentiation;metabolic process;regulation of biological process;response to stimulus;transport	cell surface;cytoplasm;cytosol;membrane;organelle lumen;vacuole	catalytic activity;metal ion binding;protein binding	Purine metabolism; Primary immunodeficiency; Metabolic pathways		P00813	Adenosine deaminase OS=Homo sapiens GN=ADA PE=1 SV=3	0	3	3	ADA	0.01	0.01	9.83e-17	9.53e-17			2.05037e+06	727040				cell differentiation;metabolic process;regulation of biological process;response to stimulus;transport	cell surface;cytoplasm;cytosol;membrane;organelle lumen;vacuole	catalytic activity;metal ion binding;protein binding
Q13627	Dual specificity tyrosine-phosphorylation-regulated kinase 1A OS=Homo sapiens GN=DYRK1A PE=1 SV=2	DYRK1A	0	3	3	0.01	0.01	8.7e-17	7.1e-17	1.23656e+06	485415				metabolic process;regulation of biological process	nucleus	catalytic activity;nucleotide binding;protein binding		T-Cell Receptor and Co-stimulatory Signaling	-1	-1	-1	-1	-1	-1	-1	-1	-1	-1	-1	-1	-1	-1	-1	-1	-1	-1	-1	-1	-1
Q01850	Cerebellar degeneration-related protein 2 OS=Homo sapiens GN=CDR2 PE=1 SV=2	CDR2; LOC101060399	0	2	2	0.01	0.01	8.7e-17	7.1e-17	85317.6	1.35573e+06					cytoplasm	protein binding			-1	-1	-1	-1	-1	-1	-1	-1	-1	-1	-1	-1	-1	-1	-1	-1	-1	-1	-1	-1	-1
Q9UBZ9	DNA repair protein REV1 OS=Homo sapiens GN=REV1 PE=1 SV=1	REV1	0.001	2	2	0.01	0.01	8.7e-17	7.1e-17	50363.3	162358				metabolic process;response to stimulus	nucleus	catalytic activity;DNA binding;metal ion binding;protein binding	Fanconi anemia pathway		-1	-1	-1	-1	-1	-1	-1	-1	-1	-1	-1	-1	-1	-1	-1	-1	-1	-1	-1	-1	-1
Q96GX5	Serine/threonine-protein kinase greatwall OS=Homo sapiens GN=MASTL PE=1 SV=1	MASTL	0.001	2	1	0.01	0.01	8.7e-17	7.1e-17	877884	1.97114e+06				cell division;cell organization and biogenesis;metabolic process;regulation of biological process;response to stimulus	cytoplasm;cytoskeleton;nucleus	catalytic activity;nucleotide binding;protein binding			Q96GX5	Serine/threonine-protein kinase greatwall OS=Homo sapiens GN=MASTL PE=1 SV=1	0	3	2	MASTL		0.302		0.647496		3.64	1.73029e+06	1.17053e+06	41318.6	150941		cell division;cell organization and biogenesis;metabolic process;regulation of biological process;response to stimulus	cytoplasm;cytoskeleton;nucleus	catalytic activity;nucleotide binding;protein binding
Q8NF22	FLJ00380 protein (Fragment) OS=Homo sapiens GN=FLJ00380 PE=2 SV=1	NFE2L1	0.001	2	2	0.01	0.338	8.7e-17	0.827361	1.12059e+06	1.83814e+06	413009			cell differentiation;defense response;metabolic process;regulation of biological process;response to stimulus	cytoplasm;cytosol;membrane;nucleus	DNA binding;protein binding			Q8NF22	FLJ00380 protein (Fragment) OS=Homo sapiens GN=FLJ00380 PE=2 SV=1	0	2	2	NFE2L1	0.217	1.12	0.0448853	0.713813	1.17	13.3	1.41056e+06	1.11192e+06	1.87358e+06	234543		cell differentiation;defense response;metabolic process;regulation of biological process;response to stimulus	cytoplasm;cytosol;membrane;nucleus	DNA binding;protein binding
A8K3X2	RISC-loading complex subunit TARBP2 OS=Homo sapiens GN=TARBP2 PE=2 SV=1	TARBP2	0.001	2	2	0.01	0.01	8.7e-17	7.1e-17	1.63857e+06	308217				cell organization and biogenesis;metabolic process;regulation of biological process;response to stimulus	cytoplasm;cytosol;nucleus	protein binding;RNA binding			A8K3X2	RISC-loading complex subunit TARBP2 OS=Homo sapiens GN=TARBP2 PE=2 SV=1	0	2	2	TARBP2	1.327	0.25	0.979468	0.467764	0	0	117274	36877.3	70954.4	83176.5		cell organization and biogenesis;metabolic process;regulation of biological process;response to stimulus	cytoplasm;cytosol;nucleus	protein binding;RNA binding
Q9NZJ4	Sacsin OS=Homo sapiens GN=SACS PE=1 SV=2	SACS	0.001	2	2	0.01	0.01	8.7e-17	7.1e-17	241996	153437				metabolic process;regulation of biological process	cytoplasm;mitochondrion;nucleus	protein binding			Q9NZJ4	Sacsin OS=Homo sapiens GN=SACS PE=1 SV=2	0.001	3	3	SACS	0.01		9.83e-17				316783	538123	959508			metabolic process;regulation of biological process	cytoplasm;mitochondrion;nucleus	protein binding
Q8WUH2	Transforming growth factor-beta receptor-associated protein 1 OS=Homo sapiens GN=TGFBRAP1 PE=1 SV=1	TGFBRAP1	0	3	3	0.01		8.7e-17		236881	52574.3	612739			cell organization and biogenesis;regulation of biological process;response to stimulus;transport	cytoplasm;endosome;membrane	protein binding			Q8WUH2	Transforming growth factor-beta receptor-associated protein 1 OS=Homo sapiens GN=TGFBRAP1 PE=1 SV=1	0	4	4	TGFBRAP1	100	0.35	9.83e-17	0.764995		9.25	4.17959e+06		271090	400474		cell organization and biogenesis;regulation of biological process;response to stimulus;transport	cytoplasm;endosome;membrane	protein binding
Q7Z2Z2	Elongation factor-like GTPase 1 OS=Homo sapiens GN=EFL1 PE=1 SV=2	EFTUD1; EFL1	0	4	4	0.01	0.01	8.7e-17	7.1e-17	810079	244375				cell organization and biogenesis;metabolic process		catalytic activity;nucleotide binding;RNA binding	Ribosome biogenesis in eukaryotes		Q7Z2Z2	Elongation factor-like GTPase 1 OS=Homo sapiens GN=EFL1 PE=1 SV=2	0	3	3	EFTUD1; EFL1	1.102	0.51	0.917951	0.909044	49.86	15.22	1.10875e+06	439681	991353	540159		cell organization and biogenesis;metabolic process		catalytic activity;nucleotide binding;RNA binding
P50452	Serpin B8 OS=Homo sapiens GN=SERPINB8 PE=1 SV=2	SERPINB8	0.001	3	2	0.01	0.621	8.7e-17	0.898276	1.53798e+06	116346	864765			regulation of biological process	cytoplasm;cytosol	enzyme regulator activity;protein binding			P50452	Serpin B8 OS=Homo sapiens GN=SERPINB8 PE=1 SV=2	0	5	4	SERPINB8	0.192	0.698	0.0268177	0.950974	1.36	7.06	1.40311e+06	1.26457e+06	1.40493e+06	950396		regulation of biological process	cytoplasm;cytosol	enzyme regulator activity;protein binding
Q9NX08	COMM domain-containing protein 8 OS=Homo sapiens GN=COMMD8 PE=1 SV=1	COMMD8	0	2	2	0.01	5.196	8.7e-17	0.00624132	570058	1.45415e+06	2.6395e+06			metabolic process;regulation of biological process	cytoplasm;cytosol;nucleus	protein binding			Q9NX08	COMM domain-containing protein 8 OS=Homo sapiens GN=COMMD8 PE=1 SV=1	0	3	3	COMMD8	0.454	0.458	0.326947	0.847193	20.99	17.79	584796	235827	58141.1	199837		metabolic process;regulation of biological process	cytoplasm;cytosol;nucleus	protein binding
Q86YZ3	Hornerin OS=Homo sapiens GN=HRNR PE=1 SV=2	HRNR	0	6	6	0.01	0.01	8.7e-17	7.1e-17	283430	184888				cell organization and biogenesis;development;transport	cytoplasm;cytoskeleton;extracellular;nucleus;organelle lumen	metal ion binding			Q86YZ3	Hornerin OS=Homo sapiens GN=HRNR PE=1 SV=2	0	5	5	HRNR	0.138	0.01	0.00556113	9.53e-17	0		622507	938548		11762.6	Deamidated [R448]	cell organization and biogenesis;development;transport	cytoplasm;cytoskeleton;extracellular;nucleus;organelle lumen	metal ion binding
Q9Y4P8-6	Isoform 6 of WD repeat domain phosphoinositide-interacting protein 2 OS=Homo sapiens GN=WIPI2	WIPI2	0	4	1	0.01	0.01	8.7e-17	7.1e-17	1.94948e+06	5.77912e+06				cell communication;cell organization and biogenesis;metabolic process;response to stimulus	cytosol;membrane;vacuole	protein binding			-1	-1	-1	-1	-1	-1	-1	-1	-1	-1	-1	-1	-1	-1	-1	-1	-1	-1	-1	-1	-1
Q96BW1	Uracil phosphoribosyltransferase homolog OS=Homo sapiens GN=UPRT PE=1 SV=1	UPRT	0	2	2	0.01	1.589	8.7e-17	0.164443	2.31139e+06	6.55736e+06	1.92877e+06			metabolic process;response to stimulus;transport	cytoplasm;cytosol;nucleus	catalytic activity;nucleotide binding;protein binding	Metabolic pathways; Pyrimidine metabolism		-1	-1	-1	-1	-1	-1	-1	-1	-1	-1	-1	-1	-1	-1	-1	-1	-1	-1	-1	-1	-1
F8W6M3	Palmitoyltransferase OS=Homo sapiens GN=ZDHHC3 PE=1 SV=1	ZDHHC3	0	2	2	0.01	0.01	8.7e-17	7.1e-17	1.98501e+06	679868				metabolic process;transport	Golgi;membrane	catalytic activity;metal ion binding			-1	-1	-1	-1	-1	-1	-1	-1	-1	-1	-1	-1	-1	-1	-1	-1	-1	-1	-1	-1	-1
P02649	Apolipoprotein E OS=Homo sapiens GN=APOE PE=1 SV=1	APOE	0	2	2	0.01	0.01	8.7e-17	7.1e-17	1.16538e+07	3.13808e+06				cell communication;cell organization and biogenesis;cellular homeostasis;metabolic process;regulation of biological process;response to stimulus;transport	cytoplasm;endoplasmic reticulum;endosome;extracellular;Golgi;membrane;nucleus;organelle lumen	antioxidant activity;catalytic activity;enzyme regulator activity;metal ion binding;protein binding;structural molecule activity;transporter activity	Alzheimer's disease	Apoptosis-related network due to altered Notch3 in ovarian cancer; Statin Pathway; Alzheimers Disease; Vitamin B12 Metabolism; ApoE and miR-146 in inflammation and atherosclerosis	P02649	Apolipoprotein E OS=Homo sapiens GN=APOE PE=1 SV=1	0.001	2	2	APOE	0.295	0.01	0.105171	9.53e-17	3.52		189324	863765		842126		cell communication;cell organization and biogenesis;cellular homeostasis;metabolic process;regulation of biological process;response to stimulus;transport	cytoplasm;endoplasmic reticulum;endosome;extracellular;Golgi;membrane;nucleus;organelle lumen	antioxidant activity;catalytic activity;enzyme regulator activity;metal ion binding;protein binding;structural molecule activity;transporter activity	Alzheimers Disease; Vitamin B12 Metabolism; ApoE and miR-146 in inflammation and atherosclerosis; Apoptosis-related network due to altered Notch3 in ovarian cancer; Statin Pathway
P02774-3	Isoform 3 of Vitamin D-binding protein OS=Homo sapiens GN=GC	GC	0	4	4	0.01	0.417	8.7e-17	0.957996	2.08081e+06	1.67716e+06	416527							Vitamin D Metabolism	-1	-1	-1	-1	-1	-1	-1	-1	-1	-1	-1	-1	-1	-1	-1	-1	-1	-1	-1	-1	-1
P55789	FAD-linked sulfhydryl oxidase ALR OS=Homo sapiens GN=GFER PE=1 SV=2	GFER	0.001	2	2	0.01	0.01	8.7e-17	7.1e-17	860586	249166				metabolic process	cytoplasm;cytosol;extracellular;mitochondrion	catalytic activity;nucleotide binding;protein binding			-1	-1	-1	-1	-1	-1	-1	-1	-1	-1	-1	-1	-1	-1	-1	-1	-1	-1	-1	-1	-1
B4DYU2	cDNA FLJ55996, highly similar to Conserved oligomeric Golgi complex component 8 OS=Homo sapiens PE=2 SV=1	COG8	0	4	3	0.01		8.7e-17			1.26256e+06				transport	Golgi;membrane	protein binding			B4DYU2	cDNA FLJ55996, highly similar to Conserved oligomeric Golgi complex component 8 OS=Homo sapiens PE=2 SV=1	0	2	2	COG8	1.269	1.044	0.969816	0.836217	68.16	158.24	242761	293989	153195	177919		transport	Golgi;membrane	protein binding
O14640	Segment polarity protein dishevelled homolog DVL-1 OS=Homo sapiens GN=DVL1 PE=1 SV=2	DVL1	0.005	2	1	0.01	0.01	8.7e-17	7.1e-17	833805	525101				cell growth;cell organization and biogenesis;cellular component movement;development;metabolic process;regulation of biological process;response to stimulus;transport	cytoplasm;cytoskeleton;cytosol;membrane	protein binding	Signaling pathways regulating pluripotency of stem cells; Hippo signaling pathway; Wnt signaling pathway; Breast cancer; mTOR signaling pathway; Pathways in cancer; Notch signaling pathway; HTLV-I infection; Basal cell carcinoma; Melanogenesis	Wnt Signaling Pathway and Pluripotency; Adipogenesis; ESC Pluripotency Pathways; Regulation of Microtubule Cytoskeleton; MicroRNAs in cardiomyocyte hypertrophy; Wnt Signaling Pathway; Wnt Signaling Pathway Netpath; Wnt Signaling in Kidney Disease; Association Between Physico-Chemical Features and Toxicity Associated Pathways; Notch Signaling Pathway; Neural Crest Differentiation; DNA Damage Respo…	-1	-1	-1	-1	-1	-1	-1	-1	-1	-1	-1	-1	-1	-1	-1	-1	-1	-1	-1	-1	-1
E9PGQ0	Solute carrier family 25 member 44 OS=Homo sapiens GN=SLC25A44 PE=1 SV=3	SLC25A44	0	2	2	0.01	0.01	8.7e-17	7.1e-17	368161	494688				transport	membrane	transporter activity			-1	-1	-1	-1	-1	-1	-1	-1	-1	-1	-1	-1	-1	-1	-1	-1	-1	-1	-1	-1	-1
Q6ZRQ5	Protein MMS22-like OS=Homo sapiens GN=MMS22L PE=1 SV=3	MMS22L	0	4	4	0.01	0.01	8.7e-17	7.1e-17	1.30008e+06	433694				metabolic process;response to stimulus	cytosol;nucleus	protein binding			Q6ZRQ5	Protein MMS22-like OS=Homo sapiens GN=MMS22L PE=1 SV=3	0	4	4	MMS22L		0.353		0.728081		11.48	1.91881e+06		208959			metabolic process;response to stimulus	cytosol;nucleus	protein binding
Q5T2E6	UPF0668 protein C10orf76 OS=Homo sapiens GN=C10orf76 PE=1 SV=1	C10orf76	0.001	2	2	0.01	0.01	8.7e-17	7.1e-17	186249	624080					membrane	protein binding			-1	-1	-1	-1	-1	-1	-1	-1	-1	-1	-1	-1	-1	-1	-1	-1	-1	-1	-1	-1	-1
Q9BRG1	Vacuolar protein-sorting-associated protein 25 OS=Homo sapiens GN=VPS25 PE=1 SV=1	VPS25	0	3	3	0.01	0.313	8.7e-17	0.743605	952319	2.89419e+06	226346			cell communication;cell organization and biogenesis;metabolic process;regulation of biological process;response to stimulus;transport	cytoplasm;cytosol;endosome;membrane;nucleus	protein binding;structural molecule activity	Endocytosis		-1	-1	-1	-1	-1	-1	-1	-1	-1	-1	-1	-1	-1	-1	-1	-1	-1	-1	-1	-1	-1
P43378	Tyrosine-protein phosphatase non-receptor type 9 OS=Homo sapiens GN=PTPN9 PE=1 SV=1	PTPN9	0.001	2	2	0.01	0.01	8.7e-17	7.1e-17	1.26039e+06	1.15576e+06				metabolic process	cytoplasm	catalytic activity;protein binding		VEGFA-VEGFR2 Signaling Pathway	P43378	Tyrosine-protein phosphatase non-receptor type 9 OS=Homo sapiens GN=PTPN9 PE=1 SV=1	0	4	4	PTPN9	1.58	2.242	0.957261	0.38234	9.97	7.44	976693	886882	1.16542e+06	5.05283e+06		metabolic process	cytoplasm	catalytic activity;protein binding	VEGFA-VEGFR2 Signaling Pathway
O43822-4	Isoform 4 of Protein C21orf2 OS=Homo sapiens GN=C21orf2	C21orf2	0	2	2	0.01		8.7e-17		1.46976e+06	235036	2077356			cell organization and biogenesis;regulation of biological process;response to stimulus	cytoplasm;membrane;mitochondrion	protein binding			O43822-4	Isoform 4 of Protein C21orf2 OS=Homo sapiens GN=C21orf2	0.001	2	2	C21orf2	2.144	2.639	0.809022	0.141435	15.84	13.59	856709	172499	3.34806e+06	451710		cell organization and biogenesis;regulation of biological process;response to stimulus	cytoplasm;membrane;mitochondrion	protein binding
D6RFG8	Deoxycytidine kinase OS=Homo sapiens GN=DCK PE=1 SV=1		0.001	2	2	0.01	0.01	8.7e-17	7.1e-17	369354	371486					nucleus				-1	-1	-1	-1	-1	-1	-1	-1	-1	-1	-1	-1	-1	-1	-1	-1	-1	-1	-1	-1	-1
Q9BTY7	Protein HGH1 homolog OS=Homo sapiens GN=HGH1 PE=1 SV=1	FAM203B; FAM203A; HGH1	0	4	4	0.01	0.01	8.7e-17	7.1e-17	6.90773e+06	905135									Q9BTY7	Protein HGH1 homolog OS=Homo sapiens GN=HGH1 PE=1 SV=1	0	2	2	FAM203B; FAM203A; HGH1	0.01	0.184	9.83e-17	0.282739		0.47	902972	435333	171209
Q8NHY2	E3 ubiquitin-protein ligase RFWD2 OS=Homo sapiens GN=RFWD2 PE=1 SV=1	RFWD2	0	3	3	0.01	0.01	8.7e-17	7.1e-17	1.80128e+06	600959				metabolic process;regulation of biological process;response to stimulus	cytoplasm;cytosol;membrane;nucleus	catalytic activity;metal ion binding;protein binding	Ubiquitin mediated proteolysis; p53 signaling pathway		Q8NHY2	E3 ubiquitin-protein ligase RFWD2 OS=Homo sapiens GN=RFWD2 PE=1 SV=1	0	3	3	RFWD2							299707	410426	275773	368520		metabolic process;regulation of biological process;response to stimulus	cytoplasm;cytosol;membrane;nucleus	catalytic activity;metal ion binding;protein binding
P02751-15	Isoform 15 of Fibronectin OS=Homo sapiens GN=FN1	FN1	0	3	3	0.01	0.01	8.7e-17	7.1e-17	126469	240350					extracellular	protein binding		TGF-B Signaling in Thyroid Cells for Epithelial-Mesenchymal Transition; Simplified Interaction Map Between LOXL4 and Oxidative Stress Pathway; Overview of nanoparticle effects; Senescence and Autophagy in Cancer; TGF-beta Signaling Pathway; Regulation of Actin Cytoskeleton; Focal Adhesion-PI3K-Akt-mTOR-signaling pathway; Association Between Physico-Chemical Features and Toxicity Associated Pathwa…	-1	-1	-1	-1	-1	-1	-1	-1	-1	-1	-1	-1	-1	-1	-1	-1	-1	-1	-1	-1	-1
A8K8Z4	cDNA FLJ78071, highly similar to Human MHC class III complement component C6 mRNA OS=Homo sapiens PE=2 SV=1	C6	0	2	2	0.01	0.01	8.7e-17	7.1e-17	6.09874e+06	3.34475e+06				defense response;metabolic process;regulation of biological process;response to stimulus	extracellular	protein binding		Complement and Coagulation Cascades; Allograft Rejection; Complement Activation	-1	-1	-1	-1	-1	-1	-1	-1	-1	-1	-1	-1	-1	-1	-1	-1	-1	-1	-1	-1	-1
O95749	Geranylgeranyl pyrophosphate synthase OS=Homo sapiens GN=GGPS1 PE=1 SV=1	GGPS1	0.002	2	2	0.01	0.01	8.7e-17	7.1e-17	499249	345643				metabolic process;regulation of biological process	cytoplasm;cytosol	catalytic activity;metal ion binding;protein binding	Metabolic pathways; Terpenoid backbone biosynthesis		O95749	Geranylgeranyl pyrophosphate synthase OS=Homo sapiens GN=GGPS1 PE=1 SV=1	0.001	2	2	GGPS1	1.609	1.66	0.946698	0.557271	59.6	0	971432	343590	411097	552688		metabolic process;regulation of biological process	cytoplasm;cytosol	catalytic activity;metal ion binding;protein binding
Q9BW66-3	Isoform 3 of Cyclin-dependent kinase 2-interacting protein OS=Homo sapiens GN=CINP	CINP	0	2	2	0.01	0.01	8.7e-17	7.1e-17	776309	603828				cell division;metabolic process;response to stimulus	nucleus	protein binding			-1	-1	-1	-1	-1	-1	-1	-1	-1	-1	-1	-1	-1	-1	-1	-1	-1	-1	-1	-1	-1
A8K8U2	cDNA FLJ76442 OS=Homo sapiens PE=2 SV=1	SNX19	0	2	2	0.01	0.01	8.7e-17	7.1e-17	1.27002e+06	455135				cell differentiation;cell organization and biogenesis;transport	cytoplasm;membrane	protein binding			A8K8U2	cDNA FLJ76442 OS=Homo sapiens PE=2 SV=1	0	5	5	SNX19	2.437		0.631136		7.88		2.72945e+06	740266	456275	2.42098e+06		cell differentiation;cell organization and biogenesis;transport	cytoplasm;membrane	protein binding
P50583	Bis(5'-nucleosyl)-tetraphosphatase [asymmetrical] OS=Homo sapiens GN=NUDT2 PE=1 SV=3	NUDT2	0.001	2	2	0.01	0.218	8.7e-17	0.609508	798391	107443	122100			cell death;metabolic process;response to stimulus	mitochondrion;organelle lumen	catalytic activity;nucleotide binding;protein binding	Purine metabolism; Pyrimidine metabolism		P50583	Bis(5'-nucleosyl)-tetraphosphatase [asymmetrical] OS=Homo sapiens GN=NUDT2 PE=1 SV=3	0	2	2	NUDT2	1.409	0.215	0.998031	0.383018	81.21	3.43	726826	329090	159846	464810		cell death;metabolic process;response to stimulus	mitochondrion;organelle lumen	catalytic activity;nucleotide binding;protein binding
Q6YHU6	Thyroid adenoma-associated protein OS=Homo sapiens GN=THADA PE=1 SV=1	THADA	0	7	7	0.01	0.01	8.7e-17	7.1e-17	770479	584382						protein binding			Q6YHU6	Thyroid adenoma-associated protein OS=Homo sapiens GN=THADA PE=1 SV=1	0	5	5	THADA							2.32612e+06	425849	663230	342901		cellular homeostasis;regulation of biological process		protein binding
A0A024RC24	Impact homolog (Mouse), isoform CRA_c OS=Homo sapiens GN=IMPACT PE=4 SV=1	IMPACT	0	2	2	0.01	0.01	8.7e-17	7.1e-17	554631	138574				cell communication;cell growth;regulation of biological process;response to stimulus	cytoplasm	protein binding			A0A024RC24	Impact homolog (Mouse), isoform CRA_c OS=Homo sapiens GN=IMPACT PE=4 SV=1	0	3	3	IMPACT		0.01		9.53e-17			1.60318e+06					cell communication;cell growth;regulation of biological process;response to stimulus	cytoplasm	protein binding
B7ZLI5	Family with sequence similarity 98, member C OS=Homo sapiens GN=FAM98C PE=2 SV=1	FAM98C	0.004	2	2	0.01	0.01	8.7e-17	7.1e-17	1.49963e+06	678544									B7ZLI5	Family with sequence similarity 98, member C OS=Homo sapiens GN=FAM98C PE=2 SV=1	0	3	3	FAM98C	0.218		0.0460638		0.38		302321	741582	298729	484675
Q9H4L7-2	Isoform 2 of SWI/SNF-related matrix-associated actin-dependent regulator of chromatin subfamily A containing DEAD/H box 1 OS=Homo sapiens GN=SMARCAD1	SMARCAD1	0.002	2	2	0.01		8.7e-17			305657				cell organization and biogenesis;metabolic process;regulation of biological process		catalytic activity;DNA binding;nucleotide binding;protein binding			-1	-1	-1	-1	-1	-1	-1	-1	-1	-1	-1	-1	-1	-1	-1	-1	-1	-1	-1	-1	-1
D3DRR6	Inter-alpha (Globulin) inhibitor H2, isoform CRA_a OS=Homo sapiens GN=ITIH2 PE=4 SV=1	ITIH2	0	4	4	0.01	1.009	8.7e-17	0.150338	1.84294e+07	1.40718e+07	4.67404e+06			metabolic process;regulation of biological process	extracellular	enzyme regulator activity			D3DRR6	Inter-alpha (Globulin) inhibitor H2, isoform CRA_a OS=Homo sapiens GN=ITIH2 PE=4 SV=1	0	3	3	ITIH2	0.01	0.01	9.83e-17	9.53e-17			1.33736e+06	1.3807e+06				metabolic process;regulation of biological process	extracellular;organelle lumen	enzyme regulator activity
Q86UU0	B-cell CLL/lymphoma 9-like protein OS=Homo sapiens GN=BCL9L PE=1 SV=1	BCL9L	0	3	3	0.01	1.803	8.7e-17	0.302257	986766	150778	914907			metabolic process;regulation of biological process;response to stimulus	nucleus	protein binding			Q86UU0	B-cell CLL/lymphoma 9-like protein OS=Homo sapiens GN=BCL9L PE=1 SV=1	0	2	2	BCL9L	1.145	1.055	0.940648	0.802179	50.81	40.73	950236	474003	513044	535569		cell differentiation;metabolic process;regulation of biological process;response to stimulus	nucleus	protein binding
Q8WTW3	Conserved oligomeric Golgi complex subunit 1 OS=Homo sapiens GN=COG1 PE=1 SV=1	COG1	0.002	2	2	0.01	0.01	8.7e-17	7.1e-17	714226	382002				cell organization and biogenesis;transport	Golgi;membrane	protein binding			Q8WTW3	Conserved oligomeric Golgi complex subunit 1 OS=Homo sapiens GN=COG1 PE=1 SV=1	0	4	4	COG1	0.411		0.25091		10.52		545103	1.21516e+06	391029	399312		cell organization and biogenesis;transport	Golgi;membrane	protein binding
Q5T447	E3 ubiquitin-protein ligase HECTD3 OS=Homo sapiens GN=HECTD3 PE=1 SV=1	HECTD3	0.002	2	2	0.01	0.01	8.7e-17	7.1e-17	569517	101763				metabolic process	cytoplasm	catalytic activity;protein binding			Q5T447	E3 ubiquitin-protein ligase HECTD3 OS=Homo sapiens GN=HECTD3 PE=1 SV=1	0	7	7	HECTD3	1.057	0.266	0.906528	0.667384	25.39	1.26	3.05391e+06	1.00316e+06	193491	348419		metabolic process	cytoplasm	catalytic activity;protein binding
Q8WZA1-2	Isoform 2 of Protein O-linked-mannose beta-1,2-N-acetylglucosaminyltransferase 1 OS=Homo sapiens GN=POMGNT1	POMGNT1	0	2	2	0.01	0.01	8.7e-17	7.1e-17	855480	476251				metabolic process	membrane	catalytic activity;protein binding			Q8WZA1-2	Isoform 2 of Protein O-linked-mannose beta-1,2-N-acetylglucosaminyltransferase 1 OS=Homo sapiens GN=POMGNT1	0	2	2	POMGNT1	100	0.888	9.83e-17	0.883043		11.79	991901		221826	260680		metabolic process	membrane	catalytic activity;protein binding
Q96N11	Uncharacterized protein C7orf26 OS=Homo sapiens GN=C7orf26 PE=2 SV=1	C7orf26	0	5	5	0.01	0.01	8.7e-17	7.1e-17	3.55573e+06	1.23043e+06									Q96N11	Uncharacterized protein C7orf26 OS=Homo sapiens GN=C7orf26 PE=2 SV=1	0	5	5	C7orf26	0.962	1.397	0.868988	0.235911	101.44	99.54	9.09111e+06	6.03807e+06	3.00267e+06	5.08097e+06
B2R7B1	cDNA, FLJ93361, highly similar to Homo sapiens membrane interacting protein of RGS16 (MIR16), mRNA OS=Homo sapiens PE=2 SV=1	GDE1	0.001	2	2	0.01	2.003	8.7e-17	0.237788	1.13801e+06	285595	542011			metabolic process	membrane	catalytic activity;metal ion binding			B2R7B1	cDNA, FLJ93361, highly similar to Homo sapiens membrane interacting protein of RGS16 (MIR16), mRNA OS=Homo sapiens PE=2 SV=1	0	4	4	GDE1	0.245	0.627	0.0305261	0.972009	0.62	12.5	3.05025e+06	2.65412e+06	2.02252e+06	1.98396e+06		metabolic process	membrane	catalytic activity;metal ion binding
Q9Y5P6-2	Isoform 2 of Mannose-1-phosphate guanyltransferase beta OS=Homo sapiens GN=GMPPB	GMPPB	0	2	2	0.01	0.01	8.7e-17	7.1e-17	1.86691e+06	3.00395e+06				metabolic process	cytoplasm;mitochondrion	catalytic activity;nucleotide binding;protein binding			-1	-1	-1	-1	-1	-1	-1	-1	-1	-1	-1	-1	-1	-1	-1	-1	-1	-1	-1	-1	-1
Q8WUX2	Putative glutathione-specific gamma-glutamylcyclotransferase 2 OS=Homo sapiens GN=CHAC2 PE=2 SV=1	CHAC2	0	2	2	0.01	0.99	8.7e-17	0.484368	1.96164e+06	746333	3.33037e+06			metabolic process	cytoplasm;cytosol	catalytic activity			Q8WUX2	Putative glutathione-specific gamma-glutamylcyclotransferase 2 OS=Homo sapiens GN=CHAC2 PE=2 SV=1	0	2	2	CHAC2	0.01	0.01	9.83e-17	9.53e-17			1.72555e+06	627588				metabolic process	cytoplasm;cytosol	catalytic activity
A8K3X3	cDNA FLJ77685 OS=Homo sapiens PE=2 SV=1	DSN1	0	4	4	0.01	0.01	8.7e-17	7.1e-17	425288	161192				cell division;cell organization and biogenesis;transport	cytosol;extracellular;nucleus;organelle lumen	protein binding			A8K3X3	cDNA FLJ77685 OS=Homo sapiens PE=2 SV=1	0	3	3	DSN1	0.962	0.301	0.852498	0.622115	25.82	8.08	2.02679e+06	1.31787e+06	161941	287896		cell division;cell organization and biogenesis;transport	cytosol;extracellular;nucleus;organelle lumen	protein binding
A1X283	SH3 and PX domain-containing protein 2B OS=Homo sapiens GN=SH3PXD2B PE=1 SV=3	SH3PXD2B	0.004	2	2	0.01	0.01	8.7e-17	7.1e-17	1.6697e+06	510058				cell differentiation;cell organization and biogenesis;metabolic process;regulation of biological process	cytoplasm	enzyme regulator activity;protein binding			A1X283	SH3 and PX domain-containing protein 2B OS=Homo sapiens GN=SH3PXD2B PE=1 SV=3	0.001	2	2	SH3PXD2B		0.01		9.53e-17			1.08646e+06					cell differentiation;cell organization and biogenesis;metabolic process;regulation of biological process	cytoplasm	enzyme regulator activity;protein binding
Q8IY33	MICAL-like protein 2 OS=Homo sapiens GN=MICALL2 PE=1 SV=1	MICALL2	0	2	2	0.01	0.01	8.7e-17	7.1e-17	274075	90084.8				cell organization and biogenesis;transport	cytoplasm;cytoskeleton;cytosol;endosome;membrane	metal ion binding;protein binding			Q8IY33	MICAL-like protein 2 OS=Homo sapiens GN=MICALL2 PE=1 SV=1	0	2	2	MICALL2		0.01		9.53e-17			792025	641348		694955		cell organization and biogenesis;transport	cytoplasm;cytoskeleton;cytosol;endosome;membrane	metal ion binding;protein binding
A0PK00	Transmembrane protein 120B OS=Homo sapiens GN=TMEM120B PE=1 SV=1	TMEM120B	0	3	3	0.01	0.01	8.7e-17	7.1e-17	1.18352e+06	1.66964e+06				cell differentiation;cell organization and biogenesis	membrane;nucleus	protein binding			A0PK00	Transmembrane protein 120B OS=Homo sapiens GN=TMEM120B PE=1 SV=1	0	2	2	TMEM120B	0.364	1.122	0.133657	0.715069	2.41	92.79	1.57246e+06	4.539e+06	1.876e+06	1.69284e+06		cell differentiation;cell organization and biogenesis	membrane;nucleus	protein binding
Q6UWP8	Suprabasin OS=Homo sapiens GN=SBSN PE=1 SV=2	SBSN	0.002	2	2	0.01	0.01	8.7e-17	7.1e-17	29192.3	29236.4					extracellular				Q6UWP8	Suprabasin OS=Homo sapiens GN=SBSN PE=1 SV=2	0	3	3	SBSN	0.01	0.01	9.83e-17	9.53e-17			195388	291227					extracellular
Q13315	Serine-protein kinase ATM OS=Homo sapiens GN=ATM PE=1 SV=4	ATM	0	5	5	0.01		8.7e-17		611272	671693	117571			cell death;cell organization and biogenesis;metabolic process;regulation of biological process;response to stimulus	cytoplasm;nucleus	catalytic activity;DNA binding;nucleotide binding;protein binding	MicroRNAs in cancer; Platinum drug resistance; Transcriptional misregulation in cancer; NF-kappa B signaling pathway; FoxO signaling pathway; Cell cycle; Apoptosis; p53 signaling pathway; HTLV-I infection; Homologous recombination	ATM Signaling Pathway; TP53 Network; DNA Damage Response (only ATM dependent); Homologous recombination; Cell Cycle; Ovarian Infertility Genes; DNA IR-Double Strand Breaks (DSBs) and cellular response via ATM; Hematopoietic Stem Cell Gene Regulation by GABP alpha/beta Complex; DDX1 as a regulatory component of the Drosha microprocessor; Signaling Pathways in Glioblastoma; miRNA Regulation of DNA …	Q13315	Serine-protein kinase ATM OS=Homo sapiens GN=ATM PE=1 SV=4	0	8	8	ATM	0.847	0.542	0.778035	0.931176	55.67	19.34	1.20577e+06	949961	1.08684e+06	1.00737e+06		cell death;cell organization and biogenesis;metabolic process;regulation of biological process;response to stimulus;transport	cytoplasm;nucleus	catalytic activity;DNA binding;nucleotide binding;protein binding;transporter activity	Signaling Pathways in Glioblastoma; miRNA Regulation of DNA Damage Response; DNA Damage Response; miRNAs involved in DNA damage response; G1 to S cell cycle control; ATM Signaling Network in Development and Disease; Pathways Affected in Adenoid Cystic Carcinoma; ATM Signaling Pathway; TP53 Network; DNA Damage Response (only ATM dependent); Homologous recombination; Cell Cycle; Ovarian Infertility…
Q6DKJ4	Nucleoredoxin OS=Homo sapiens GN=NXN PE=1 SV=2	NXN	0	3	3	0.01	0.246	8.7e-17	0.6414	1.51752e+06	2.19456e+06	64510.9			cell differentiation;cellular homeostasis;development;metabolic process;regulation of biological process;response to stimulus	cytoplasm;cytosol;nucleus	antioxidant activity;catalytic activity			Q6DKJ4	Nucleoredoxin OS=Homo sapiens GN=NXN PE=1 SV=2	0	3	3	NXN	1.208	0.232	0.969503	0.438481	34.27	2.81	2.18885e+06	759174	45302.1	884554		cell differentiation;cellular homeostasis;development;metabolic process;regulation of biological process;response to stimulus	cytoplasm;cytosol;nucleus	antioxidant activity;catalytic activity
Q6QHF9-2	Isoform 1 of Peroxisomal N(1)-acetyl-spermine/spermidine oxidase OS=Homo sapiens GN=PAOX	PAOX	0	2	2	0.01	0.01	8.7e-17	7.1e-17	707644	138892				metabolic process;regulation of biological process	organelle lumen	catalytic activity;protein binding	Peroxisome		Q6QHF9-2	Isoform 1 of Peroxisomal N(1)-acetyl-spermine/spermidine oxidase OS=Homo sapiens GN=PAOX	0	3	3	PAOX	0.872	0.117	0.802332	0.0989614	8.19	1.14	906759	326752	178485	979602		metabolic process;regulation of biological process	organelle lumen	catalytic activity;protein binding
Q9Y217	Myotubularin-related protein 6 OS=Homo sapiens GN=MTMR6 PE=1 SV=3	MTMR6	0	4	4	0.01	0.431	8.7e-17	0.960799	2.14174e+06	852063	862247			metabolic process;transport	cytoplasm;cytosol;nucleus	catalytic activity;protein binding;receptor activity;signal transducer activity;transporter activity	Inositol phosphate metabolism; Metabolic pathways; Phosphatidylinositol signaling system		-1	-1	-1	-1	-1	-1	-1	-1	-1	-1	-1	-1	-1	-1	-1	-1	-1	-1	-1	-1	-1
B2R6V9	cDNA, FLJ93141, highly similar to Homo sapiens coagulation factor XIII, A1 polypeptide (F13A1), mRNA OS=Homo sapiens PE=2 SV=1	F13A1	0.001	2	2	0.01	0.01	8.7e-17	7.1e-17	1.94715e+06	636079				coagulation;metabolic process;response to stimulus;transport	extracellular;organelle lumen	catalytic activity;metal ion binding			-1	-1	-1	-1	-1	-1	-1	-1	-1	-1	-1	-1	-1	-1	-1	-1	-1	-1	-1	-1	-1
Q5SYE7	NHS-like protein 1 OS=Homo sapiens GN=NHSL1 PE=1 SV=2	NHSL1	0	3	3	0.01	0.01	8.7e-17	7.1e-17	796021	254489				cellular component movement	membrane				Q5SYE7	NHS-like protein 1 OS=Homo sapiens GN=NHSL1 PE=1 SV=2	0	4	4	NHSL1	100	0.839	9.83e-17	0.935022		21.25	141089		461830	274919		cellular component movement	membrane
F5GZK9	mRNA-decapping enzyme 1B OS=Homo sapiens GN=DCP1B PE=1 SV=1		0	3	1	0.01	0.01	8.7e-17	7.1e-17	1.53603e+06	382935				metabolic process;regulation of biological process	cytosol	enzyme regulator activity			-1	-1	-1	-1	-1	-1	-1	-1	-1	-1	-1	-1	-1	-1	-1	-1	-1	-1	-1	-1	-1
Q9BRQ0	Pygopus homolog 2 OS=Homo sapiens GN=PYGO2 PE=1 SV=2	PYGO2	0	3	3	0.01	0.01	8.7e-17	7.1e-17	907855	287134				cell organization and biogenesis;regulation of biological process;response to stimulus	nucleus	enzyme regulator activity;metal ion binding;protein binding			Q9BRQ0	Pygopus homolog 2 OS=Homo sapiens GN=PYGO2 PE=1 SV=2	0	3	3	PYGO2	1.509	0.38	0.979468	0.780536	93.58	1.29	1.43067e+06	193373	206538	265628		cell organization and biogenesis;regulation of biological process;response to stimulus	nucleus	enzyme regulator activity;metal ion binding;protein binding
Q8WUF8	Protein FAM172A OS=Homo sapiens GN=FAM172A PE=2 SV=1	FAM172A	0.002	2	2	0.01	0.01	8.7e-17	7.1e-17	748889	783700					endoplasmic reticulum;extracellular				Q8WUF8	Protein FAM172A OS=Homo sapiens GN=FAM172A PE=2 SV=1	0	4	4	FAM172A	0.01	0.01	9.83e-17	9.53e-17			881224	423512					endoplasmic reticulum;extracellular
B7ZW05	AKAP13 protein (Fragment) OS=Homo sapiens GN=AKAP13 PE=2 SV=1	AKAP13	0.009	2	2		100		7.1e-17			556417			cell differentiation;metabolic process;regulation of biological process;response to stimulus;transport	cytoskeleton;cytosol;membrane;nucleus	catalytic activity;metal ion binding;protein binding;signal transducer activity;structural molecule activity		G Protein Signaling Pathways	-1	-1	-1	-1	-1	-1	-1	-1	-1	-1	-1	-1	-1	-1	-1	-1	-1	-1	-1	-1	-1
Q9NZC9	SWI/SNF-related matrix-associated actin-dependent regulator of chromatin subfamily A-like protein 1 OS=Homo sapiens GN=SMARCAL1 PE=1 SV=1	SMARCAL1	0	2	2		0.01		7.1e-17	369192					metabolic process;regulation of biological process;response to stimulus	nucleus	catalytic activity;nucleotide binding;protein binding		Primary Focal Segmental Glomerulosclerosis FSGS	Q9NZC9	SWI/SNF-related matrix-associated actin-dependent regulator of chromatin subfamily A-like protein 1 OS=Homo sapiens GN=SMARCAL1 PE=1 SV=1	0	4	4	SMARCAL1	1.968	0.733	0.852742	0.904389	3.75	11.33	466085	257804	4.03744e+06	491897		metabolic process;regulation of biological process;response to stimulus	nucleus	catalytic activity;nucleotide binding;protein binding	Primary Focal Segmental Glomerulosclerosis FSGS
P01100	Proto-oncogene c-Fos OS=Homo sapiens GN=FOS PE=1 SV=1	FOS	0	2	2		100		7.1e-17			4.13944e+06			cell communication;cell differentiation;defense response;metabolic process;regulation of biological process;response to stimulus	cytoplasm;cytosol;endoplasmic reticulum;membrane;nucleus	DNA binding;protein binding	Prolactin signaling pathway; Pertussis; Rheumatoid arthritis; TNF signaling pathway; Breast cancer; cAMP signaling pathway; Chagas disease (American trypanosomiasis); MAPK signaling pathway; Toll-like receptor signaling pathway; Amphetamine addiction; Apoptosis; Osteoclast differentiation; Pathways in cancer; Cholinergic synapse; Th1 and Th2 cell differentiation; Circadian entrainment; Endocrine …	IL-5 Signaling Pathway; RANKL/RANK (Receptor activator of NFKB (ligand)) Signaling Pathway; T-Cell antigen Receptor (TCR) Signaling Pathway; Regulation of toll-like receptor signaling pathway; Serotonin and anxiety-related events; TGF-beta Receptor Signaling; T-Cell antigen Receptor (TCR) pathway during Staphylococcus aureus infection; EGF/EGFR Signaling Pathway; Quercetin and Nf-kB/ AP-1 Induced…	P01100	Proto-oncogene c-Fos OS=Homo sapiens GN=FOS PE=1 SV=1	0.001	2	2	FOS		100		9.53e-17					2.85554e+06			cell communication;cell differentiation;defense response;metabolic process;regulation of biological process;response to stimulus	cytoplasm;cytosol;endoplasmic reticulum;membrane;nucleus	DNA binding;protein binding	Brain-Derived Neurotrophic Factor (BDNF) signaling pathway; Kit receptor signaling pathway; Corticotropin-releasing hormone signaling pathway; IL-3 Signaling Pathway; Human Thyroid Stimulating Hormone (TSH) signaling pathway; Toll-like receptor signaling pathway; Physiological and Pathological Hypertrophy of the Heart; IL-2 Signaling Pathway; Serotonin and anxiety; Estrogen signaling pathway; ESC…
A0MZ66-3	Isoform 3 of Shootin-1 OS=Homo sapiens GN=SHTN1	KIAA1598; SHTN1	0.001	2	2		0.01		7.1e-17	96413.3					cell organization and biogenesis;cellular component movement;regulation of biological process;response to stimulus	cytoplasm;cytoskeleton	protein binding			A0MZ66-3	Isoform 3 of Shootin-1 OS=Homo sapiens GN=SHTN1	0	4	4	KIAA1598; SHTN1	0.749	0.494	0.673979	0.880628	24.99	11.02	643967	278305	207083	111517		cell organization and biogenesis;cellular component movement;regulation of biological process;response to stimulus	cytoplasm;cytoskeleton	protein binding
Q96GX9-3	Isoform 2 of Methylthioribulose-1-phosphate dehydratase OS=Homo sapiens GN=APIP	APIP	0	3	1		0.402		0.900488	991646		416694								Q96GX9-3	Isoform 2 of Methylthioribulose-1-phosphate dehydratase OS=Homo sapiens GN=APIP	0	6	1	APIP	0.395	0.395	0.239323	0.784767	4.31	4.24	1.85496e+06	1.00687e+06	402469	109636		cell death;cell organization and biogenesis;metabolic process;regulation of biological process	cytoplasm	catalytic activity;metal ion binding;protein binding
J3KNS1	Cytosolic carboxypeptidase 1 OS=Homo sapiens GN=AGTPBP1 PE=1 SV=1	AGTPBP1	0.002	2	2		0.01		7.1e-17	187174					cell differentiation;cell organization and biogenesis;metabolic process;response to stimulus	cytoplasm;cytosol;mitochondrion;nucleus	catalytic activity;metal ion binding;protein binding			-1	-1	-1	-1	-1	-1	-1	-1	-1	-1	-1	-1	-1	-1	-1	-1	-1	-1	-1	-1	-1
A0A1C7CYZ0	Active breakpoint cluster region-related protein OS=Homo sapiens GN=ABR PE=1 SV=1	ABR	0.002	2	2		21.728		8.15e-12	559401		12154491			cell organization and biogenesis;regulation of biological process;response to stimulus	cytosol;membrane	enzyme regulator activity;protein binding			A0A1C7CYZ0	Active breakpoint cluster region-related protein OS=Homo sapiens GN=ABR PE=1 SV=1	0.001	2	2	ABR	2.38	9.962	0.738532	0.000195146	0	21.7	1.21006e+06	294959	4.30357e+06	226708		cell organization and biogenesis;regulation of biological process;response to stimulus	cytosol;membrane	enzyme regulator activity;protein binding
Q8WU67	Phospholipase ABHD3 OS=Homo sapiens GN=ABHD3 PE=1 SV=2	ABHD3	0.005	2	2		100		7.1e-17			295296			metabolic process	membrane	catalytic activity			Q8WU67	Phospholipase ABHD3 OS=Homo sapiens GN=ABHD3 PE=1 SV=2	0	2	2	ABHD3	0.01	0.01	9.83e-17	9.53e-17			224866	3.28828e+06				metabolic process	membrane	catalytic activity
A8K874	cDNA FLJ77588, highly similar to Homo sapiens MAK10 homolog, amino-acid N-acetyltransferase subunit, (S. cerevisiae) (MAK10), mRNA OS=Homo sapiens PE=2 SV=1	NAA35	0	2	2										cell proliferation;metabolic process;regulation of biological process	cytoplasm	catalytic activity;protein binding			A8K874	cDNA FLJ77588, highly similar to Homo sapiens MAK10 homolog, amino-acid N-acetyltransferase subunit, (S. cerevisiae) (MAK10), mRNA OS=Homo sapiens PE=2 SV=1	0	2	2	NAA35	0.01	0.01	9.83e-17	9.53e-17			1.4661e+06	59115.4				cell proliferation;metabolic process;regulation of biological process	cytoplasm	catalytic activity;protein binding
A0A024RC31	KIAA1012, isoform CRA_b OS=Homo sapiens GN=KIAA1012 PE=4 SV=1	TRAPPC8	0.001	2	2		0.01		7.1e-17	628795					cell organization and biogenesis;metabolic process;regulation of biological process;transport	cytosol	protein binding			A0A024RC31	KIAA1012, isoform CRA_b OS=Homo sapiens GN=KIAA1012 PE=4 SV=1	0	3	3	TRAPPC8	1.331	0.689	0.999121	0.994358	45.87	24.73	1.08289e+06	848594	1.03468e+06	1.64658e+06		cell organization and biogenesis;metabolic process;transport	cytosol	protein binding
O95834-3	Isoform 3 of Echinoderm microtubule-associated protein-like 2 OS=Homo sapiens GN=EML2	EML2	0.005	2	2		0.482		0.97866	1.39715e+06		673450			regulation of biological process	cytoplasm	protein binding			O95834-3	Isoform 3 of Echinoderm microtubule-associated protein-like 2 OS=Homo sapiens GN=EML2	0	3	3	EML2	1.046	0.501	0.878556	0.92293	95.52	6.98	1.05469e+06	272133	461993	512976		regulation of biological process	cytoplasm	protein binding
Q64LD2	WD repeat-containing protein 25 OS=Homo sapiens GN=WDR25 PE=1 SV=3	WDR25	0.001	2	2		1.224		0.626483	143669		175795					protein binding			-1	-1	-1	-1	-1	-1	-1	-1	-1	-1	-1	-1	-1	-1	-1	-1	-1	-1	-1	-1	-1
A8K4U6	cDNA FLJ77255, highly similar to Homo sapiens period homolog 1 (Drosophila) (PER1), mRNA OS=Homo sapiens PE=2 SV=1	PER1	0.001	2	2		100		7.1e-17			642797			cell organization and biogenesis;metabolic process;regulation of biological process;response to stimulus	cytoplasm;cytosol	DNA binding;protein binding		Exercise-induced Circadian Regulation	A8K4U6	cDNA FLJ77255, highly similar to Homo sapiens period homolog 1 (Drosophila) (PER1), mRNA OS=Homo sapiens PE=2 SV=1	0	5	5	PER1	100	100	9.83e-17	9.53e-17					3.97917e+06	2.69958e+06		cell organization and biogenesis;metabolic process;regulation of biological process;response to stimulus	cytoplasm;cytosol	DNA binding;protein binding	Exercise-induced Circadian Regulation
Q9HA65	TBC1 domain family member 17 OS=Homo sapiens GN=TBC1D17 PE=1 SV=2	TBC1D17	0.006	2	2		100		7.1e-17			1.29664e+06			cell organization and biogenesis;metabolic process;regulation of biological process;transport	cytosol;endosome;vacuole	enzyme regulator activity;protein binding			-1	-1	-1	-1	-1	-1	-1	-1	-1	-1	-1	-1	-1	-1	-1	-1	-1	-1	-1	-1	-1
Q8TE02-4	Isoform 4 of Elongator complex protein 5 OS=Homo sapiens GN=ELP5	ELP5	0.001	2	2		0.333		0.816549	1.5808e+06		147592								Q8TE02-4	Isoform 4 of Elongator complex protein 5 OS=Homo sapiens GN=ELP5	0.002	2	2	ELP5	1.178	1.249	0.969816	0.719326	7.26	201.72	933277	1.05901e+06	1.27361e+06	1.24767e+06		metabolic process;regulation of biological process	cytoplasm;cytosol;nucleus	protein binding
Q53EN0	Zinc finger protein 330 variant (Fragment) OS=Homo sapiens PE=2 SV=1	ZNF330	0.001	2	2		0.01		7.1e-17	740045						nucleus	metal ion binding;protein binding			-1	-1	-1	-1	-1	-1	-1	-1	-1	-1	-1	-1	-1	-1	-1	-1	-1	-1	-1	-1	-1
Q8TD43	Transient receptor potential cation channel subfamily M member 4 OS=Homo sapiens GN=TRPM4 PE=1 SV=1	TRPM4	0.001	2	2		0.01		7.1e-17	205773					cellular component movement;cellular homeostasis;metabolic process;regulation of biological process;response to stimulus;transport	cytosol;endoplasmic reticulum;Golgi;membrane	nucleotide binding;protein binding;transporter activity	Insulin secretion		Q8TD43	Transient receptor potential cation channel subfamily M member 4 OS=Homo sapiens GN=TRPM4 PE=1 SV=1	0.001	2	2	TRPM4	100	100	9.83e-17	9.53e-17					1.26971e+06	1.55479e+06		cellular component movement;cellular homeostasis;metabolic process;regulation of biological process;response to stimulus;transport	cytosol;endoplasmic reticulum;Golgi;membrane	nucleotide binding;protein binding;transporter activity
H7C3W3	AF4/FMR2 family member 3 (Fragment) OS=Homo sapiens GN=AFF3 PE=1 SV=2		0.003	2	2															-1	-1	-1	-1	-1	-1	-1	-1	-1	-1	-1	-1	-1	-1	-1	-1	-1	-1	-1	-1	-1
Q96EK9	Protein KTI12 homolog OS=Homo sapiens GN=KTI12 PE=1 SV=1	KTI12	0	4	4		0.01		7.1e-17	1.74611e+06							nucleotide binding;protein binding			-1	-1	-1	-1	-1	-1	-1	-1	-1	-1	-1	-1	-1	-1	-1	-1	-1	-1	-1	-1	-1
Q9BXV9	Uncharacterized protein C14orf142 OS=Homo sapiens GN=C14orf142 PE=1 SV=2	C14orf142; GON7	0	2	2		0.01		7.1e-17	1.2458e+06						nucleus	protein binding			Q9BXV9	Uncharacterized protein C14orf142 OS=Homo sapiens GN=C14orf142 PE=1 SV=2	0	2	2	C14orf142; GON7	100		9.83e-17				263688		267805	118280			nucleus	protein binding
A0A089VKS7	Early growth response protein OS=Homo sapiens GN=Egr-1 PE=2 SV=1	EGR1	0.006	2	2		100		7.1e-17			372773			cell differentiation;cell proliferation;metabolic process;regulation of biological process;response to stimulus	cytoplasm;nucleus	DNA binding;metal ion binding;protein binding		VEGFA-VEGFR2 Signaling Pathway; Oncostatin M Signaling Pathway; Serotonin Receptor 4/6/7 and NR3C Signaling; Ovarian Infertility Genes; Brain-Derived Neurotrophic Factor (BDNF) signaling pathway; Human Thyroid Stimulating Hormone (TSH) signaling pathway; Insulin Signaling	A0A089VKS7	Early growth response protein OS=Homo sapiens GN=Egr-1 PE=2 SV=1	0	5	5	EGR1	0.041	3.124	1.7e-07	0.0276664	0.03	17.04	2.32263e+06	4.02258e+06	5.89145e+06	559812		cell differentiation;cell proliferation;metabolic process;regulation of biological process;response to stimulus	cytoplasm;nucleus	DNA binding;metal ion binding;protein binding	Serotonin Receptor 4/6/7 and NR3C Signaling; Ovarian Infertility Genes; Brain-Derived Neurotrophic Factor (BDNF) signaling pathway; Human Thyroid Stimulating Hormone (TSH) signaling pathway; Insulin Signaling; VEGFA-VEGFR2 Signaling Pathway; Oncostatin M Signaling Pathway
Q6FHF7	RABGGTA protein (Fragment) OS=Homo sapiens GN=RABGGTA PE=2 SV=1	RABGGTA	0	4	4		0.01		7.1e-17	583875					metabolic process;regulation of biological process	cytosol;membrane	catalytic activity;metal ion binding;protein binding			Q6FHF7	RABGGTA protein (Fragment) OS=Homo sapiens GN=RABGGTA PE=2 SV=1	0	7	7	RABGGTA	0.784	0.391	0.736014	0.774897	27.77	4.54	1.74321e+06	695129	525160	515192		cell organization and biogenesis;metabolic process;regulation of biological process	cytosol;membrane	catalytic activity;metal ion binding;protein binding
Q9UKD1	Glucocorticoid modulatory element-binding protein 2 OS=Homo sapiens GN=GMEB2 PE=1 SV=1	GMEB2	0.004	2	2		0.01		7.1e-17	216331					metabolic process;regulation of biological process	cytoplasm;cytosol;nucleus	DNA binding;metal ion binding;protein binding			-1	-1	-1	-1	-1	-1	-1	-1	-1	-1	-1	-1	-1	-1	-1	-1	-1	-1	-1	-1	-1
P0DI81-3	Isoform 3 of Trafficking protein particle complex subunit 2 OS=Homo sapiens GN=TRAPPC2	TRAPPC2	0.002	2	2		0.01		7.1e-17	17606.5					cell organization and biogenesis;metabolic process;regulation of biological process;transport	cytosol;endoplasmic reticulum;membrane;nucleus	protein binding			-1	-1	-1	-1	-1	-1	-1	-1	-1	-1	-1	-1	-1	-1	-1	-1	-1	-1	-1	-1	-1
H0YEX2	Transcription initiation factor TFIID subunit 2 (Fragment) OS=Homo sapiens GN=TAF2 PE=1 SV=1		0	2	1		0.321		0.821385	2.31915e+06		790540								-1	-1	-1	-1	-1	-1	-1	-1	-1	-1	-1	-1	-1	-1	-1	-1	-1	-1	-1	-1	-1
A0A024RAL2	RAS p21 protein activator (GTPase activating protein) 1, isoform CRA_b OS=Homo sapiens GN=RASA1 PE=4 SV=1	RASA1	0.002	2	2		0.01		7.1e-17	782751					cell differentiation;cell organization and biogenesis;metabolic process;regulation of biological process;response to stimulus	cytoplasm;cytosol	enzyme regulator activity;protein binding		T-Cell Receptor and Co-stimulatory Signaling; EGF/EGFR Signaling Pathway; Signaling of Hepatocyte Growth Factor Receptor; EPO Receptor Signaling; MAPK Signaling Pathway	-1	-1	-1	-1	-1	-1	-1	-1	-1	-1	-1	-1	-1	-1	-1	-1	-1	-1	-1	-1	-1
Q96B70	Leukocyte receptor cluster member 9 OS=Homo sapiens GN=LENG9 PE=2 SV=2	LENG9	0	3	3		0.01		7.1e-17	589935							metal ion binding			Q96B70	Leukocyte receptor cluster member 9 OS=Homo sapiens GN=LENG9 PE=2 SV=2	0	4	4	LENG9		0.197		0.286565		0.39	2.38104e+07	249789	59320.1	90444.7				metal ion binding
P46527	Cyclin-dependent kinase inhibitor 1B OS=Homo sapiens GN=CDKN1B PE=1 SV=1	CDKN1B	0.001	2	2		100		7.1e-17			253655			cell death;metabolic process;regulation of biological process;response to stimulus;transport	cytoplasm;cytosol;endosome;nucleus	catalytic activity;enzyme regulator activity;protein binding;signal transducer activity	AGE-RAGE signaling pathway in diabetic complications; ErbB signaling pathway; MicroRNAs in cancer; Endocrine resistance; Hepatitis B; Measles; Prostate cancer; Epstein-Barr virus infection; PI3K-Akt signaling pathway; FoxO signaling pathway; Small cell lung cancer; Viral carcinogenesis; Cell cycle; Transcriptional misregulation in cancer; Pathways in cancer; Chronic myeloid leukemia; HIF-1 signal…	PI3K-AKT-mTOR signaling pathway and therapeutic opportunities; ErbB Signaling Pathway; Imatinib and Chronic Myeloid Leukemia; IL-7 Signaling Pathway; Primary Focal Segmental Glomerulosclerosis FSGS; G1 to S cell cycle control; Signaling Pathways in Glioblastoma; DNA Damage Response (only ATM dependent); Apoptosis-related network due to altered Notch3 in ovarian cancer; Retinoblastoma (RB) in Canc…	P46527	Cyclin-dependent kinase inhibitor 1B OS=Homo sapiens GN=CDKN1B PE=1 SV=1	0	3	3	CDKN1B		0.426		0.907167		4.38	1.78069e+06	859391	1.3483e+06	335867		cell death;metabolic process;regulation of biological process;response to stimulus;transport	cytoplasm;cytosol;endosome;nucleus	catalytic activity;enzyme regulator activity;protein binding;signal transducer activity	Signaling Pathways in Glioblastoma; DNA Damage Response (only ATM dependent); Apoptosis-related network due to altered Notch3 in ovarian cancer; Retinoblastoma (RB) in Cancer; Oxidative Damage; Human Thyroid Stimulating Hormone (TSH) signaling pathway; Focal Adhesion-PI3K-Akt-mTOR-signaling pathway; miRNAs involved in DNA damage response; Association Between Physico-Chemical Features and Toxicity…
Q7Z3R8	DNA-directed RNA polymerase subunit beta OS=Homo sapiens GN=DKFZp686D10173 PE=2 SV=1	POLR3B	0.001	2	2		0.01		7.1e-17	592919					defense response;metabolic process;regulation of biological process;response to stimulus	cytosol	catalytic activity;DNA binding;metal ion binding	Purine metabolism; Cytosolic DNA-sensing pathway; RNA polymerase; Metabolic pathways; Epstein-Barr virus infection; Pyrimidine metabolism	Eukaryotic Transcription Initiation	Q7Z3R8	DNA-directed RNA polymerase subunit beta OS=Homo sapiens GN=DKFZp686D10173 PE=2 SV=1	0	3	3	POLR3B	0.01	0.01	9.83e-17	9.53e-17			620996	644878				defense response;metabolic process;regulation of biological process;response to stimulus	cytosol	catalytic activity;DNA binding;metal ion binding	Eukaryotic Transcription Initiation
Q96GF1	E3 ubiquitin-protein ligase RNF185 OS=Homo sapiens GN=RNF185 PE=1 SV=1	RNF185	0.002	2	2		0.485		0.954231	80517.6		39061.8			metabolic process;response to stimulus;transport	endoplasmic reticulum;membrane;mitochondrion	catalytic activity;metal ion binding;protein binding	Protein processing in endoplasmic reticulum		Q96GF1	E3 ubiquitin-protein ligase RNF185 OS=Homo sapiens GN=RNF185 PE=1 SV=1	0	3	3	RNF185	1.644	0.716	0.916354	0.965563	27.25	27.41	1.37341e+06	1.13376e+06	370465	693824		metabolic process;response to stimulus;transport	endoplasmic reticulum;membrane;mitochondrion	catalytic activity;metal ion binding;protein binding
Q5T5Y3-3	Isoform 3 of Calmodulin-regulated spectrin-associated protein 1 OS=Homo sapiens GN=CAMSAP1	CAMSAP1	0.002	2	2		0.01		7.1e-17	86866.5					cell organization and biogenesis;regulation of biological process	cytoplasm	protein binding			Q5T5Y3-3	Isoform 3 of Calmodulin-regulated spectrin-associated protein 1 OS=Homo sapiens GN=CAMSAP1	0	2	2	CAMSAP1	100	0.01	9.83e-17	9.53e-17			408567			414762		cell organization and biogenesis;regulation of biological process	cytoplasm	protein binding
Q9Y4A0	Jerky protein homolog-like OS=Homo sapiens GN=JRKL PE=2 SV=2	JRKL	0.003	2	2											nucleus	DNA binding			Q9Y4A0	Jerky protein homolog-like OS=Homo sapiens GN=JRKL PE=2 SV=2	0.001	2	2	JRKL	100	100	9.83e-17	9.53e-17					215715	345204			nucleus	DNA binding
Q96Q05-2	Isoform 2 of Trafficking protein particle complex subunit 9 OS=Homo sapiens GN=TRAPPC9	TRAPPC9	0.004	2	2		0.01		7.1e-17	475076					cell differentiation;cell organization and biogenesis;regulation of biological process	cytosol;endoplasmic reticulum;membrane				-1	-1	-1	-1	-1	-1	-1	-1	-1	-1	-1	-1	-1	-1	-1	-1	-1	-1	-1	-1	-1
P49798-3	Isoform 3 of Regulator of G-protein signaling 4 OS=Homo sapiens GN=RGS4	RGS4	0	3	3	100	9.391	8.7e-17	7.45e-06	279796		7.12621e+06	107365		regulation of biological process;response to stimulus	cytoplasm;cytosol;membrane;nucleus	enzyme regulator activity;protein binding		Myometrial Relaxation and Contraction Pathways; Calcium Regulation in the Cardiac Cell	P49798-3	Isoform 3 of Regulator of G-protein signaling 4 OS=Homo sapiens GN=RGS4	0.001	2	2	RGS4	2.428	4.933	0.692628	0.0156769	4.72	26.8	1.34137e+06	311426	3.12494e+06	1.21391e+06		regulation of biological process;response to stimulus	cytoplasm;cytosol;membrane;nucleus	enzyme regulator activity;protein binding	Calcium Regulation in the Cardiac Cell; Myometrial Relaxation and Contraction Pathways
Q9BY76	Angiopoietin-related protein 4 OS=Homo sapiens GN=ANGPTL4 PE=1 SV=2	ANGPTL4	0	10	10	1.66	6.177	0.925073	7.09e-07	1.84194e+06	125878	3.80534e+07	759051		cell differentiation;cell organization and biogenesis;development;regulation of biological process;response to stimulus	extracellular	enzyme regulator activity;protein binding	PPAR signaling pathway	PPAR signaling pathway	Q9BY76	Angiopoietin-related protein 4 OS=Homo sapiens GN=ANGPTL4 PE=1 SV=2	0	11	11	ANGPTL4	0.08	12.854	0.000207612	9.14e-09	0.28	86.35	2.35179e+06	2.46789e+06	5.07393e+07	1.16175e+06		cell differentiation;cell organization and biogenesis;development;regulation of biological process;response to stimulus	extracellular	enzyme regulator activity;protein binding	PPAR signaling pathway
H7BZ32	D-2-hydroxyglutarate dehydrogenase, mitochondrial (Fragment) OS=Homo sapiens GN=D2HGDH PE=1 SV=1		0.007	2	1					1.95899e+06	886993	224997	8555.17				catalytic activity;nucleotide binding			-1	-1	-1	-1	-1	-1	-1	-1	-1	-1	-1	-1	-1	-1	-1	-1	-1	-1	-1	-1	-1
B2R9B4	cDNA, FLJ94314, highly similar to Homo sapiens FOS-like antigen 1 (FOSL1), mRNA OS=Homo sapiens PE=2 SV=1	FOSL1	0	5	5	0.142	5.586	0.000842737	0.000238033	785004	553952	6.80191e+06	275444		cell communication;cell organization and biogenesis;defense response;metabolic process;regulation of biological process;response to stimulus	cytosol;nucleus	DNA binding;protein binding		Corticotropin-releasing hormone signaling pathway; DNA Damage Response (only ATM dependent); Wnt Signaling Pathway and Pluripotency; Integrated Breast Cancer Pathway; Wnt Signaling Pathway	B2R9B4	cDNA, FLJ94314, highly similar to Homo sapiens FOS-like antigen 1 (FOSL1), mRNA OS=Homo sapiens PE=2 SV=1	0	4	4	FOSL1	28.104	0.983	0.000107345	0.70238	138.93	91.82	971610	34670.9	4.65419e+06	745076		cell communication;cell organization and biogenesis;defense response;metabolic process;regulation of biological process;response to stimulus	cytosol;nucleus	DNA binding;protein binding	Wnt Signaling Pathway and Pluripotency; Integrated Breast Cancer Pathway; Wnt Signaling Pathway; Corticotropin-releasing hormone signaling pathway; DNA Damage Response (only ATM dependent)
A8K6A8	cDNA FLJ76304, highly similar to Homo sapiens ADAM metallopeptidase with thrombospondin type 1 motif, 4 (ADAMTS4), mRNA OS=Homo sapiens PE=2 SV=1	ADAMTS4	0	8	8	100	100	8.7e-17	7.1e-17			7.88443e+06	336143		cell organization and biogenesis;metabolic process	extracellular;membrane	catalytic activity;metal ion binding;protein binding		Endochondral Ossification	-1	-1	-1	-1	-1	-1	-1	-1	-1	-1	-1	-1	-1	-1	-1	-1	-1	-1	-1	-1	-1
Q8NF21	FLJ00381 protein (Fragment) OS=Homo sapiens GN=FLJ00381 PE=2 SV=1	ATXN7L2	0.004	2	2	100	100	8.7e-17	7.1e-17			6.70847e+06	288661							-1	-1	-1	-1	-1	-1	-1	-1	-1	-1	-1	-1	-1	-1	-1	-1	-1	-1	-1	-1	-1
B2M1S8	Delta-globin B2 variant (Fragment) OS=Homo sapiens GN=HBD PE=3 SV=1	HBD	0	3	1	0.01	0.049	8.7e-17	0.000457126	1.05399e+08	3.56147e+07	2.36203e+06	112061		coagulation;transport	cytosol	metal ion binding;protein binding;transporter activity			B2M1S8	Delta-globin B2 variant (Fragment) OS=Homo sapiens GN=HBD PE=3 SV=1	0	3	3	HBD	0.01	0.182	9.83e-17	0.232859		12.06	2.00665e+07	1.316e+07	2.75568e+06			coagulation;transport	cytosol	metal ion binding;protein binding;transporter activity
Q4F786	Hemoglobin delta Etolia variant (Fragment) OS=Homo sapiens GN=HBD PE=3 SV=1	HBD	0	3	1	0.01	0.049	8.7e-17	0.000791315	9.93938e+07	3.29481e+07	2.36203e+06	112061		coagulation;transport	cytosol	metal ion binding;protein binding;transporter activity			-1	-1	-1	-1	-1	-1	-1	-1	-1	-1	-1	-1	-1	-1	-1	-1	-1	-1	-1	-1	-1
E9PDN6	Contactin-associated protein-like 4 OS=Homo sapiens GN=CNTNAP4 PE=1 SV=1	CNTNAP4	0.003	2	1	0.733	19.555	0.636283	5.94e-12	2.06377e+06	698238	1.15994e+07	581303		regulation of biological process	membrane	protein binding;structural molecule activity			-1	-1	-1	-1	-1	-1	-1	-1	-1	-1	-1	-1	-1	-1	-1	-1	-1	-1	-1	-1	-1
B2RBJ7	cDNA, FLJ95547, highly similar to Homo sapiens nuclear receptor coactivator 6 interacting protein (NCOA6IP), mRNA OS=Homo sapiens PE=2 SV=1	TGS1	0.003	2	2	0.338	3.507	0.0961098	0.0749365	353831	130742	865959	44236.6		cell organization and biogenesis;metabolic process;regulation of biological process;transport	cytoplasm;cytosol;nucleus	catalytic activity;protein binding			B2RBJ7	cDNA, FLJ95547, highly similar to Homo sapiens nuclear receptor coactivator 6 interacting protein (NCOA6IP), mRNA OS=Homo sapiens PE=2 SV=1	0.004	2	2	TGS1	0.01	0.01	9.83e-17	9.53e-17			557601	250161				cell organization and biogenesis;metabolic process;regulation of biological process;transport	cytoplasm;cytosol;nucleus	catalytic activity;protein binding
Q9Y296	Trafficking protein particle complex subunit 4 OS=Homo sapiens GN=TRAPPC4 PE=1 SV=1	TRAPPC4	0	3	3	1.179	0.459	0.919079	0.942828	5.2194e+06	2.71157e+06	5.17942e+06	272780		cell organization and biogenesis;regulation of biological process;transport	cytosol;endoplasmic reticulum;Golgi;membrane	protein binding			-1	-1	-1	-1	-1	-1	-1	-1	-1	-1	-1	-1	-1	-1	-1	-1	-1	-1	-1	-1	-1
H0YCG2	Lysosome-associated membrane glycoprotein 2 (Fragment) OS=Homo sapiens GN=LAMP2 PE=1 SV=1		0	3	1	0.387	0.589	0.115801	0.851582	2.02586e+06	549223	3.73805e+06	196957			membrane;vacuole				-1	-1	-1	-1	-1	-1	-1	-1	-1	-1	-1	-1	-1	-1	-1	-1	-1	-1	-1	-1	-1
Q9NYC9	Dynein heavy chain 9, axonemal OS=Homo sapiens GN=DNAH9 PE=1 SV=3	DNAH9	0.006	2	1	1.033	0.196	0.848538	0.431468	4.31324e+06	962886	5.38654e+06	295357		cell organization and biogenesis;cellular component movement	cytoplasm;cytoskeleton	catalytic activity;motor activity;nucleotide binding	Huntington's disease		Q9NYC9	Dynein heavy chain 9, axonemal OS=Homo sapiens GN=DNAH9 PE=1 SV=3	0.001	4	3	DNAH9	0.693	0.212	0.746607	0.396099	23.68	2.56	6.61751e+06	3.11865e+07	2.87829e+06	2.25244e+07		cell organization and biogenesis;cellular component movement	cytoplasm;cytoskeleton	catalytic activity;motor activity;nucleotide binding;protein binding
Q53H93	Diphtheria toxin receptor (Heparin-binding epidermal growth factor-like growth factor) variant (Fragment) OS=Homo sapiens PE=2 SV=1	HBEGF	0	4	4	100	100	8.7e-17	7.1e-17			807241	45859.2		cellular component movement;metabolic process;regulation of biological process;response to stimulus	cell surface;extracellular;membrane	catalytic activity;protein binding		ErbB Signaling Pathway; IL1 and megakaryocytes in obesity; Hypertrophy Model; VEGFA-VEGFR2 Signaling Pathway	Q53H93	Diphtheria toxin receptor (Heparin-binding epidermal growth factor-like growth factor) variant (Fragment) OS=Homo sapiens PE=2 SV=1	0	3	3	HBEGF	100	100	9.83e-17	9.53e-17					1.08556e+06	223558		cellular component movement;metabolic process;regulation of biological process;response to stimulus	cell surface;extracellular;membrane	catalytic activity;protein binding	VEGFA-VEGFR2 Signaling Pathway; ErbB Signaling Pathway; IL1 and megakaryocytes in obesity; Hypertrophy Model
Q2TAA5	GDP-Man:Man(3)GlcNAc(2)-PP-Dol alpha-1,2-mannosyltransferase OS=Homo sapiens GN=ALG11 PE=1 SV=2	ALG11	0	2	2	11.532	43.828	0.0031876	7.1e-17	1.24347e+06	627853	1.75347e+07	1.04462e+06		metabolic process	endoplasmic reticulum;membrane	catalytic activity	N-Glycan biosynthesis; Metabolic pathways		Q2TAA5	GDP-Man:Man(3)GlcNAc(2)-PP-Dol alpha-1,2-mannosyltransferase OS=Homo sapiens GN=ALG11 PE=1 SV=2	0	4	4	ALG11	2.375		0.638909		114.11		1.22523e+06	2.61175e+06	3.08499e+06	3.97559e+06		metabolic process	endoplasmic reticulum;membrane	catalytic activity
P11169	Solute carrier family 2, facilitated glucose transporter member 3 OS=Homo sapiens GN=SLC2A3 PE=1 SV=1	SLC2A3	0	8	1	0.915	9.796	0.768665	3.7e-12	856758	711321	6.04586e+07	3.63005e+06		metabolic process;transport	membrane	transporter activity		Glycolysis and Gluconeogenesis; NRF2 pathway; Photodynamic therapy-induced HIF-1 survival signaling; Focal Adhesion-PI3K-Akt-mTOR-signaling pathway	P11169	Solute carrier family 2, facilitated glucose transporter member 3 OS=Homo sapiens GN=SLC2A3 PE=1 SV=1	0	8	1	SLC2A3	7.322	7.527	0.0537852	5.8e-06	121.01	85.03	3.24271e+06	389043	4.38905e+07	5.63892e+06		metabolic process;transport	membrane	transporter activity	Glycolysis and Gluconeogenesis; NRF2 pathway; Photodynamic therapy-induced HIF-1 survival signaling; Focal Adhesion-PI3K-Akt-mTOR-signaling pathway
B7Z5A7	cDNA FLJ57557, highly similar to Solute carrier family 2, facilitated glucose transporter member 3 OS=Homo sapiens PE=2 SV=1	SLC2A3	0	8	1	0.915	9.796	0.768665	3.7e-12	856758	711321	6.04586e+07	3.63005e+06		metabolic process;transport	membrane	transporter activity		Photodynamic therapy-induced HIF-1 survival signaling; Glycolysis and Gluconeogenesis	B7Z5A7	cDNA FLJ57557, highly similar to Solute carrier family 2, facilitated glucose transporter member 3 OS=Homo sapiens PE=2 SV=1	0	8	1	SLC2A3	7.322	7.527	0.0537852	5.8e-06	121.01	85.03	3.24271e+06	389043	4.38905e+07	5.63892e+06		metabolic process;transport	membrane	transporter activity	Photodynamic therapy-induced HIF-1 survival signaling; Glycolysis and Gluconeogenesis
A7E244	TBC1 domain family, member 10A OS=Homo sapiens GN=TBC1D10A PE=2 SV=1	TBC1D10A	0	4	4	0.886	0.94	0.758149	0.474812	2.46031e+06	222684	2.19082e+06	138225		cell organization and biogenesis;metabolic process;regulation of biological process;transport	cytosol;membrane	enzyme regulator activity;protein binding			-1	-1	-1	-1	-1	-1	-1	-1	-1	-1	-1	-1	-1	-1	-1	-1	-1	-1	-1	-1	-1
A8K6A0	cDNA FLJ76864, highly similar to Homo sapiens homocysteine-inducible, endoplasmic reticulumstress-inducible, ubiquitin-like domain member 1 (HERPUD1), mRNA OS=Homo sapiens PE=2 SV=1	HERPUD1	0	4	4		24.26		3.04e-05	11871.8	26116	1.64539e+06	107748		cellular homeostasis;metabolic process;regulation of biological process;response to stimulus;transport	endoplasmic reticulum;membrane	protein binding		Exercise-induced Circadian Regulation; VEGFA-VEGFR2 Signaling Pathway	A8K6A0	cDNA FLJ76864, highly similar to Homo sapiens homocysteine-inducible, endoplasmic reticulumstress-inducible, ubiquitin-like domain member 1 (HERPUD1), mRNA OS=Homo sapiens PE=2 SV=1	0	4	1	HERPUD1							438876	476124	102011	116439		cellular homeostasis;metabolic process;regulation of biological process;response to stimulus;transport	endoplasmic reticulum;membrane	protein binding	Exercise-induced Circadian Regulation; VEGFA-VEGFR2 Signaling Pathway
Q14149	MORC family CW-type zinc finger protein 3 OS=Homo sapiens GN=MORC3 PE=1 SV=3	MORC3	0	10	10	2.03	0.829	0.837419	0.561095	2.54609e+06	157285	3.97759e+06	273514		metabolic process;regulation of biological process	nucleus	metal ion binding;RNA binding		Interactome of polycomb repressive complex 2 (PRC2)	Q14149	MORC family CW-type zinc finger protein 3 OS=Homo sapiens GN=MORC3 PE=1 SV=3	0	15	15	MORC3	1.469	1.591	0.951434	0.162564	124.58	40.6	3.4577e+06	987853	8.89947e+06	2.35428e+06		metabolic process;regulation of biological process	nucleus	metal ion binding;RNA binding	Interactome of polycomb repressive complex 2 (PRC2)
Q9P215	Pogo transposable element with KRAB domain OS=Homo sapiens GN=POGK PE=1 SV=2	POGK	0.001	3	3		0.492		0.987343	624969	252585	917207	71721.5		development;regulation of biological process	nucleus	DNA binding;protein binding			-1	-1	-1	-1	-1	-1	-1	-1	-1	-1	-1	-1	-1	-1	-1	-1	-1	-1	-1	-1	-1
P57078	Receptor-interacting serine/threonine-protein kinase 4 OS=Homo sapiens GN=RIPK4 PE=1 SV=1	RIPK4	0	8	8	100	100	8.7e-17	7.1e-17			3.40721e+06	321546		metabolic process;regulation of biological process	cytoplasm;membrane	catalytic activity;nucleotide binding;protein binding			P57078	Receptor-interacting serine/threonine-protein kinase 4 OS=Homo sapiens GN=RIPK4 PE=1 SV=1	0	8	8	RIPK4	100	100	9.83e-17	9.53e-17					3.15452e+06	184746		metabolic process;regulation of biological process	cytoplasm;membrane	catalytic activity;nucleotide binding;protein binding
P05412		JUN	0	7	6	3.259	9.928	0.178804	2.15e-11	3.77527e+06	7.61944e+06	4.0435e+07	3.88108e+06		cell communication;cell differentiation;cell organization and biogenesis;metabolic process;regulation of biological process;response to stimulus;transport	chromosome;cytosol;nucleus	DNA binding;enzyme regulator activity;protein binding;RNA binding	Chagas disease (American trypanosomiasis); Colorectal cancer; Endocrine resistance; B cell receptor signaling pathway; Salmonella infection; Hepatitis B; Apoptosis; Inflammatory bowel disease (IBD); Pathways in cancer; Epithelial cell signaling in Helicobacter pylori infection; Oxytocin signaling pathway; Toll-like receptor signaling pathway; Epstein-Barr virus infection; Focal adhesion; NOD-like…	Regulation of toll-like receptor signaling pathway; IL-3 Signaling Pathway; Aryl Hydrocarbon Receptor Pathway; DNA Damage Response (only ATM dependent); TNF alpha Signaling Pathway; Quercetin and Nf-kB/ AP-1 Induced Cell Apoptosis; Senescence and Autophagy in Cancer; Androgen receptor signaling pathway; Selenium Metabolism and Selenoproteins; Insulin Signaling; Toll-like receptor signaling pathwa…	P05412	Transcription factor AP-1 OS=Homo sapiens GN=JUN PE=1 SV=2	0	6	5	JUN	2.779	12.477	0.405351	1.07e-07	96.32	116.64	3.52534e+06	1.48387e+06	38798991	6.70126e+06		cell communication;cell differentiation;cell organization and biogenesis;metabolic process;regulation of biological process;response to stimulus;transport	chromosome;cytosol;nucleus	DNA binding;enzyme regulator activity;protein binding;RNA binding	Wnt Signaling Pathway and Pluripotency; BMP Signaling Pathway in Eyelid Development; TNF related weak inducer of apoptosis (TWEAK) Signaling Pathway; TGF-beta Signaling Pathway; Association Between Physico-Chemical Features and Toxicity Associated Pathways; RANKL/RANK (Receptor activator of NFKB (ligand)) Signaling Pathway; Signaling of Hepatocyte Growth Factor Receptor; MFAP5-mediated ovarian ca…
P01040	Cystatin-A OS=Homo sapiens GN=CSTA PE=1 SV=1	CSTA	0	3	3	0.348	2.841	0.100653	0.0542193	931843	872118	2.3004e+06	225011		cell death;cell differentiation;metabolic process;regulation of biological process	cytoplasm;cytoskeleton;cytosol	enzyme regulator activity;protein binding;structural molecule activity			P01040	Cystatin-A OS=Homo sapiens GN=CSTA PE=1 SV=1	0	2	2	CSTA	0.01	0.01	9.83e-17	9.53e-17			2.52265e+06	2.16564e+06				cell death;cell differentiation;metabolic process;regulation of biological process	cytoplasm;cytoskeleton;cytosol	enzyme regulator activity;protein binding;structural molecule activity
Q5VX20	6-phosphofructo-2-kinase/fructose-2,6-bisphosphatase 3 OS=Homo sapiens GN=PFKFB3 PE=1 SV=1	PFKFB3	0	7	7	100		8.7e-17		1.85495e+06		1.83689e+06	180889		metabolic process	cytosol	catalytic activity;nucleotide binding		Focal Adhesion-PI3K-Akt-mTOR-signaling pathway; AMP-activated Protein Kinase (AMPK) Signaling	-1	-1	-1	-1	-1	-1	-1	-1	-1	-1	-1	-1	-1	-1	-1	-1	-1	-1	-1	-1	-1
A0A087WXL6	Vacuolar protein sorting 11 (Yeast), isoform CRA_a OS=Homo sapiens GN=VPS11 PE=1 SV=1	VPS11	0	5	5	0.411	0.478	0.16926	0.971454	1.20137e+06	472073	707155	69972.6		cell organization and biogenesis;metabolic process;regulation of biological process;transport	endosome;membrane;vacuole	metal ion binding;nucleotide binding;protein binding			A0A087WXL6	Vacuolar protein sorting 11 (Yeast), isoform CRA_a OS=Homo sapiens GN=VPS11 PE=1 SV=1	0	6	6	VPS11	0.984	0.693	0.869359	0.976988	48.71	10.84	481679	452993	752826	1.23046e+06		cell organization and biogenesis;metabolic process;regulation of biological process;transport	endosome;membrane;vacuole	metal ion binding;nucleotide binding;protein binding
O95707	Ribonuclease P protein subunit p29 OS=Homo sapiens GN=POP4 PE=1 SV=2	POP4	0	2	2	4.531	0.204	0.254922	0.481261	3.47948e+06	69853.5	723044	75292		metabolic process	nucleus	catalytic activity;protein binding;RNA binding	Ribosome biogenesis in eukaryotes; RNA transport		O95707	Ribonuclease P protein subunit p29 OS=Homo sapiens GN=POP4 PE=1 SV=2	0	5	5	POP4	1.081	0.201	0.929581	0.427631	62.06	0.98	3.32301e+06	3.87817e+06	444272	2.89337e+06		metabolic process	nucleus	catalytic activity;protein binding;RNA binding
Q96KB3	cDNA FLJ14389 fis, clone HEMBA1002876 OS=Homo sapiens PE=2 SV=1	NUDT9	0	6	6	1.133	0.444	0.881943	0.836276	5.9765e+06	1.61803e+06	2.42706e+07	2.62984e+06		metabolic process;transport	membrane;mitochondrion;organelle lumen	catalytic activity;transporter activity	Purine metabolism		Q96KB3	cDNA FLJ14389 fis, clone HEMBA1002876 OS=Homo sapiens PE=2 SV=1	0	8	8	NUDT9	1.915	0.497	0.52993	0.986035	66.54	11.81	9.73988e+06	4.79565e+06	3.33726e+06	1.61833e+07		metabolic process;transport	membrane;mitochondrion;organelle lumen	catalytic activity;transporter activity
Q5VT66-2	Isoform 2 of Mitochondrial amidoxime-reducing component 1 OS=Homo sapiens GN=MARC1	2001-03-01	0	3	2	1.053	0.037	0.863227	0.00025879	1.88713e+07	1.18418e+06	596176	67610.2		metabolic process;response to stimulus	membrane;mitochondrion	catalytic activity;metal ion binding			Q5VT66-2	Isoform 2 of Mitochondrial amidoxime-reducing component 1 OS=Homo sapiens GN=MARC1	0	4	3	2001-03-01	1.541	0.236	0.864612	0.487209	58.08	6.61	1.03999e+07	3.61788e+06	2.58559e+06	5.78356e+06		metabolic process;response to stimulus	membrane;mitochondrion	catalytic activity;metal ion binding
Q9UPS6	Histone-lysine N-methyltransferase SETD1B OS=Homo sapiens GN=SETD1B PE=1 SV=3	SETD1B	0	5	4		0.394		0.896149	624792	1.00631e+06	817685	93301.6		cell organization and biogenesis;metabolic process;regulation of biological process	chromosome;cytosol;nucleus	catalytic activity;nucleotide binding;protein binding;RNA binding	Lysine degradation	Histone Modifications	Q9UPS6	Histone-lysine N-methyltransferase SETD1B OS=Homo sapiens GN=SETD1B PE=1 SV=3	0.001	3	2	SETD1B	1.444	0.01	0.978405	9.53e-17	22.9		661220	497421		1.04412e+06		cell organization and biogenesis;metabolic process;regulation of biological process	chromosome;cytosol;nucleus	catalytic activity;protein binding;RNA binding	Histone Modifications
P49815	Tuberin OS=Homo sapiens GN=TSC2 PE=1 SV=2	TSC2	0.001	3	3		14.484		0.000269705	412889	266544	1.3661e+06	159069		cell death;cell organization and biogenesis;regulation of biological process;response to stimulus;transport	cytoplasm;cytosol;Golgi;membrane;nucleus;vacuole	enzyme regulator activity;protein binding	PI3K-Akt signaling pathway; AMPK signaling pathway; p53 signaling pathway; Thyroid hormone signaling pathway; Insulin signaling pathway; Longevity regulating pathway; mTOR signaling pathway; Choline metabolism in cancer; Phospholipase D signaling pathway	BDNF-TrkB Signaling; Signaling Pathways in Glioblastoma; Target Of Rapamycin (TOR) Signaling; Angiopoietin Like Protein 8 Regulatory Pathway; Follicle Stimulating Hormone (FSH) signaling pathway; Insulin Signaling; Focal Adhesion-PI3K-Akt-mTOR-signaling pathway; PI3K-AKT-mTOR signaling pathway and therapeutic opportunities; Nanoparticle triggered autophagic cell death; Integrated Breast Cancer Pa…	P49815	Tuberin OS=Homo sapiens GN=TSC2 PE=1 SV=2	0.005	3	3	TSC2	1.46	1.954	0.973525	0.469235	103.8	51.26	1.42093e+06	1.07679e+06	633138	635233		cell death;regulation of biological process;response to stimulus;transport	cytoplasm;cytosol;Golgi;membrane;nucleus;vacuole	enzyme regulator activity;protein binding	Wnt Signaling Pathway Netpath; ATM Signaling Network in Development and Disease; BDNF-TrkB Signaling; Signaling Pathways in Glioblastoma; Target Of Rapamycin (TOR) Signaling; Angiopoietin Like Protein 8 Regulatory Pathway; Follicle Stimulating Hormone (FSH) signaling pathway; Insulin Signaling; Focal Adhesion-PI3K-Akt-mTOR-signaling pathway; PI3K-AKT-mTOR signaling pathway and therapeutic opportu…
Q8NI35	InaD-like protein OS=Homo sapiens GN=PATJ PE=1 SV=3	INADL; PATJ	0	3	3	100		8.7e-17		159419		511989	64460.2		cell organization and biogenesis;regulation of biological process;response to stimulus	cytoplasm;cytosol;membrane	protein binding	Hippo signaling pathway; Tight junction		Q8NI35	InaD-like protein OS=Homo sapiens GN=PATJ PE=1 SV=3	0	9	9	INADL; PATJ	1.477	1.594	0.93653	0.546843	75.49	23.54	304805	841547	870835	3.18768e+06		cell organization and biogenesis;regulation of biological process;response to stimulus	cytoplasm;cytosol;membrane	protein binding
B3KX63	MUS81 endonuclease homolog (Yeast), isoform CRA_b OS=Homo sapiens GN=MUS81 PE=1 SV=1	MUS81	0	4	4	6.13	0.78	0.108737	0.779383	57618.5	26535.9	2.53845e+06	319711		metabolic process;regulation of biological process;response to stimulus	nucleus	catalytic activity;DNA binding;metal ion binding;protein binding			B3KX63	MUS81 endonuclease homolog (Yeast), isoform CRA_b OS=Homo sapiens GN=MUS81 PE=1 SV=1	0	3	3	MUS81	1.987	0.865	0.823054	0.910254	17.96	7.54	242477	189463	694639	965388		metabolic process;regulation of biological process;response to stimulus	nucleus	catalytic activity;DNA binding;metal ion binding;protein binding
P52747	Zinc finger protein 143 OS=Homo sapiens GN=ZNF143 PE=1 SV=2	ZNF143	0	4	4	0.804	0.165	0.643591	0.495543	7.58384e+07	2.41402e+07	1.15045e+07	1.49205e+06		metabolic process;regulation of biological process	nucleus	DNA binding;metal ion binding;protein binding			P52747	Zinc finger protein 143 OS=Homo sapiens GN=ZNF143 PE=1 SV=2	0	5	5	ZNF143	0.888	0.251	0.979468	0.755241	115.74	9.15	6.82234e+07	7.08069e+07	3.11779e+07	3.52269e+07		metabolic process;regulation of biological process	nucleus	DNA binding;metal ion binding;protein binding
Q5TDH0-3	Isoform 3 of Protein DDI1 homolog 2 OS=Homo sapiens GN=DDI2	DDI2	0	5	5	1.348	0.402	0.974951	0.999946	6.79543e+06	674624	1.81994e+06	244732		metabolic process	cytosol	catalytic activity;protein binding			Q5TDH0-3	Isoform 3 of Protein DDI1 homolog 2 OS=Homo sapiens GN=DDI2	0	8	8	DDI2	0.377	0.368	0.16757	0.892712	9.64	5.12	1.41546e+07	4.99227e+06	4.63428e+06	1.52922e+06		metabolic process	cytosol	catalytic activity;protein binding
Q9H3K3	My020 protein OS=Homo sapiens PE=2 SV=1	BNIP3L	0	3	3	4.03	3.121	0.147052	0.000189171	2.44879e+06	723252	3.15892e+07	4.29539e+06		cell organization and biogenesis;defense response;metabolic process;regulation of biological process;response to stimulus	cytosol;endoplasmic reticulum;membrane;mitochondrion	protein binding		Apoptosis; Photodynamic therapy-induced HIF-1 survival signaling	Q9H3K3	My020 protein OS=Homo sapiens PE=2 SV=1	0	4	4	BNIP3L	4.804	12.108	0.0776455	2e-08	138.91	145.39	4.77162e+06	7.11574e+06	5.68983e+07	3.49842e+06		cell organization and biogenesis;defense response;metabolic process;regulation of biological process;response to stimulus	cytosol;endoplasmic reticulum;membrane;mitochondrion	protein binding	Photodynamic therapy-induced HIF-1 survival signaling; Apoptosis
Q99865	Spindlin-2A OS=Homo sapiens GN=SPIN2A PE=1 SV=3	SPIN2A	0	3	2	3.429	1.137	0.380191	0.346464	569043	323986	4.1758e+06	586031		regulation of biological process	cytosol;nucleus				Q99865	Spindlin-2A OS=Homo sapiens GN=SPIN2A PE=1 SV=3	0	2	1	SPIN2A	2.952	100	0.493535	9.53e-17	11.81			444086	3.10552e+06	3.2539e+06		regulation of biological process	cytosol;nucleus
E9PB90	Hexokinase-2 OS=Homo sapiens GN=HK2 PE=1 SV=1		0	49	46	1.387	4.656	0.761539	1.89e-12	1.57631e+08	5.38791e+07	625167911	8.78565e+07		cellular homeostasis;metabolic process		catalytic activity;nucleotide binding			-1	-1	-1	-1	-1	-1	-1	-1	-1	-1	-1	-1	-1	-1	-1	-1	-1	-1	-1	-1	-1
D9IVD5	Nuclear factor interleukin-3-regulated protein OS=Homo sapiens GN=NFIL3 PE=2 SV=1	NFIL3	0	7	7	1.948	3.015	0.816478	0.000379649	1.21257e+06	1.59533e+06	1.42199e+07	2.07031e+06		metabolic process;regulation of biological process;response to stimulus	nucleus	DNA binding;protein binding		IL-4 Signaling Pathway	D9IVD5	Nuclear factor interleukin-3-regulated protein OS=Homo sapiens GN=NFIL3 PE=2 SV=1	0	8	8	NFIL3	1.597	1.566	0.927692	0.272413	4.13	19.92	1.61134e+06	1.3877e+06	5.15245e+06	1.21407e+06		metabolic process;regulation of biological process;response to stimulus	nucleus	DNA binding;protein binding	IL-4 Signaling Pathway
Q969S2	Endonuclease 8-like 2 OS=Homo sapiens GN=NEIL2 PE=1 SV=3	NEIL2	0.001	2	2	1.06	0.249	0.849219	0.676086	1.39541e+06	692332	1.60116e+06	233484		metabolic process;response to stimulus	cytoplasm;cytoskeleton;nucleus	catalytic activity;DNA binding;metal ion binding;protein binding	Base excision repair		-1	-1	-1	-1	-1	-1	-1	-1	-1	-1	-1	-1	-1	-1	-1	-1	-1	-1	-1	-1	-1
Q9NP90	Ras-related protein Rab-9B OS=Homo sapiens GN=RAB9B PE=1 SV=1	RAB9B	0	3	1	1.643	0.658	0.900215	0.614493	1.67429e+06	2.80745e+06	1.03543e+07	1.53152e+06		regulation of biological process;response to stimulus;transport	cytosol;membrane	catalytic activity;nucleotide binding;protein binding	Measles		-1	-1	-1	-1	-1	-1	-1	-1	-1	-1	-1	-1	-1	-1	-1	-1	-1	-1	-1	-1	-1
Q9H6R6	Palmitoyltransferase ZDHHC6 OS=Homo sapiens GN=ZDHHC6 PE=1 SV=1	ZDHHC6	0	2	2	0.082	4.29	1.12e-07	0.00307992	938420	8.35548e+06	3.82636e+06	573939		metabolic process	endoplasmic reticulum;membrane	catalytic activity;metal ion binding			Q9H6R6	Palmitoyltransferase ZDHHC6 OS=Homo sapiens GN=ZDHHC6 PE=1 SV=1	0	3	3	ZDHHC6	0.552	0.45	0.494541	0.908678	33.72	26.52	1.59382e+06	1.78115e+06	1.18259e+06	450530		metabolic process	endoplasmic reticulum;membrane	catalytic activity;metal ion binding;protein binding
Q8N9R8-2	Isoform 2 of Protein SCAI OS=Homo sapiens GN=SCAI	SCAI	0.001	2	2	0.988	100	0.805845	7.1e-17		240651	2.0292e+06	304404		metabolic process;regulation of biological process	cytoplasm;membrane;nucleus	protein binding			Q8N9R8-2	Isoform 2 of Protein SCAI OS=Homo sapiens GN=SCAI	0	4	4	SCAI	0.79	0.417	0.725533	0.865198	73.94	18.19	4.72395e+06	2.92262e+06	353366	688606		metabolic process;regulation of biological process	cytoplasm;membrane;nucleus	protein binding
F5H070	Lysine-specific demethylase 3A OS=Homo sapiens GN=KDM3A PE=1 SV=2		0	26	25	3.306	2.761	0.386574	0.000819662	3.57373e+06	348843	2.11487e+07	3.19877e+06							F5H070	Lysine-specific demethylase 3A OS=Homo sapiens GN=KDM3A PE=1 SV=2	0	35	33		0.824	10.047	0.759774	1.61e-07	87.89	102.81	5.6583e+06	2.46365e+06	5.89364e+07	7.88365e+06
Q7Z3D4	LysM and putative peptidoglycan-binding domain-containing protein 3 OS=Homo sapiens GN=LYSMD3 PE=1 SV=2	LYSMD3	0	2	2	1.352	2.267	0.960751	0.162373	625169	204124	1.85142e+06	289588			membrane				Q7Z3D4	LysM and putative peptidoglycan-binding domain-containing protein 3 OS=Homo sapiens GN=LYSMD3 PE=1 SV=2	0	3	3	LYSMD3	3.553	4.838	0.374473	0.0578683	14.55	35.68	962525	387460	2.3476e+06	2.53276e+06			membrane
R4GMX3	Protein COMMD3-BMI1 OS=Homo sapiens GN=COMMD3-BMI1 PE=4 SV=1	COMMD3-BMI1	0	5	1	1.296	0.46	0.960508	0.828374	4.14536e+06	1.80895e+06	1.50589e+07	2.37334e+06			cytosol	metal ion binding;protein binding	Signaling pathways regulating pluripotency of stem cells; MicroRNAs in cancer; Transcriptional misregulation in cancer		-1	-1	-1	-1	-1	-1	-1	-1	-1	-1	-1	-1	-1	-1	-1	-1	-1	-1	-1	-1	-1
Q9UBI1	COMM domain-containing protein 3 OS=Homo sapiens GN=COMMD3 PE=1 SV=1	COMMD3	0	2	1	0.874		0.750829		339350	317655	1.7362e+06	274465		metabolic process;regulation of biological process;transport	cytoplasm;extracellular;nucleus	protein binding			Q9UBI1	COMM domain-containing protein 3 OS=Homo sapiens GN=COMMD3 PE=1 SV=1	0	3	3	COMMD3	100	100	9.83e-17	9.53e-17					7.05576e+06	6.22146e+06		metabolic process;regulation of biological process;transport	cytoplasm;extracellular;nucleus	protein binding
Q6P158	Putative ATP-dependent RNA helicase DHX57 OS=Homo sapiens GN=DHX57 PE=1 SV=2	DHX57	0	4	2		0.411		0.95032	603528	1.45408e+06	2.08645e+06	334695		metabolic process	mitochondrion	catalytic activity;metal ion binding;nucleotide binding;protein binding;RNA binding			Q6P158	Putative ATP-dependent RNA helicase DHX57 OS=Homo sapiens GN=DHX57 PE=1 SV=2	0	6	3	DHX57	1.554	0.436	0.953033	0.908783	35.52	1.23	1.53346e+06	666171	2.40771e+06	591743		metabolic process	mitochondrion	catalytic activity;metal ion binding;nucleotide binding;protein binding;RNA binding
Q59ET9	Mevalonate kinase (Fragment) OS=Homo sapiens PE=2 SV=1	MVK	0	4	4	0.845	1.552	0.745772	0.179699	2.05676e+06	778765	3.60083e+06	582686		metabolic process;regulation of biological process	cytoplasm;cytosol	catalytic activity;nucleotide binding;protein binding		Cholesterol Biosynthesis	Q59ET9	Mevalonate kinase (Fragment) OS=Homo sapiens PE=2 SV=1	0	3	3	MVK	1.412	0.433	0.970005	0.859469	23.5	4.07	1.46034e+06	1.85487e+06	227947	953499		metabolic process;regulation of biological process	cytoplasm;cytosol	catalytic activity;nucleotide binding;protein binding	Cholesterol Biosynthesis
P35227	Polycomb group RING finger protein 2 OS=Homo sapiens GN=PCGF2 PE=1 SV=1	PCGF2	0	4	1	1.286	0.46	0.959089	0.826797	4.65488e+06	1.89466e+06	1.45708e+07	2.4076e+06		cell organization and biogenesis;metabolic process;regulation of biological process;response to stimulus	nucleus	DNA binding;metal ion binding;protein binding	Signaling pathways regulating pluripotency of stem cells		P35227	Polycomb group RING finger protein 2 OS=Homo sapiens GN=PCGF2 PE=1 SV=1	0	3	3	PCGF2	1.527	0.699	0.766386	0.629519	121.92	59.43	6.49653e+06	3.21366e+06	1.7569e+07	1.73321e+07		cell organization and biogenesis;metabolic process;regulation of biological process;response to stimulus	nucleus	DNA binding;metal ion binding;protein binding
P29218-3	Isoform 3 of Inositol monophosphatase 1 OS=Homo sapiens GN=IMPA1	IMPA1	0	5	5	1.178	1.065	0.924682	0.298782	3.26476e+06	851543	4.20169e+06	700946		metabolic process;regulation of biological process;response to stimulus	cytoplasm;cytosol	catalytic activity;metal ion binding;protein binding		Integrated Breast Cancer Pathway	P29218-3	Isoform 3 of Inositol monophosphatase 1 OS=Homo sapiens GN=IMPA1	0	3	3	IMPA1	1.303	0.239	0.990746	0.510693	62.24	3.91	3.44962e+06	1.82093e+06	673030	2.05603e+06		metabolic process;regulation of biological process;response to stimulus	cytoplasm;cytosol	catalytic activity;metal ion binding;protein binding	Integrated Breast Cancer Pathway
J3KQV8	Synaptojanin-1 OS=Homo sapiens GN=SYNJ1 PE=1 SV=1	SYNJ1	0	4	4	2.263	4.599	0.782749	0.00352958	1.74853e+06	238059	2.37545e+06	405243		cell organization and biogenesis;metabolic process;regulation of biological process;response to stimulus;transport	cytoplasm;cytosol;membrane	catalytic activity;nucleotide binding;protein binding;RNA binding	Metabolic pathways; Phosphatidylinositol signaling system; Inositol phosphate metabolism	EGF/EGFR Signaling Pathway	J3KQV8	Synaptojanin-1 OS=Homo sapiens GN=SYNJ1 PE=1 SV=1	0.002	2	2	SYNJ1	0.01	0.254	9.83e-17	0.507522	0	6.68	1.80016e+06	2.26669e+08	428427	201736		cell organization and biogenesis;metabolic process;regulation of biological process;response to stimulus;transport	cytoplasm;cytosol;membrane	catalytic activity;protein binding;RNA binding	EGF/EGFR Signaling Pathway
Q9ULX9	Transcription factor MafF OS=Homo sapiens GN=MAFF PE=1 SV=2	MAFF	0	2	2	100	13.362	8.7e-17	5.65e-06	416616		5.47504e+06	950262		cell differentiation;coagulation;metabolic process;regulation of biological process	mitochondrion;nucleus	DNA binding		NRF2 pathway; Myometrial Relaxation and Contraction Pathways	Q9ULX9	Transcription factor MafF OS=Homo sapiens GN=MAFF PE=1 SV=2	0	3	2	MAFF	100	100	9.83e-17	9.53e-17					1.42637e+06	826600		cell differentiation;coagulation;metabolic process;regulation of biological process	mitochondrion;nucleus	DNA binding	Myometrial Relaxation and Contraction Pathways; NRF2 pathway
P63146	Ubiquitin-conjugating enzyme E2 B OS=Homo sapiens GN=UBE2B PE=1 SV=1	UBE2B	0.001	2	1	100	1.778	8.7e-17	0.316422	518231		1.08001e+06	189012		cell organization and biogenesis;metabolic process;regulation of biological process;response to stimulus	chromosome;cytoplasm;membrane;nucleus	catalytic activity;nucleotide binding;protein binding	Ubiquitin mediated proteolysis	Proteasome Degradation	P63146	Ubiquitin-conjugating enzyme E2 B OS=Homo sapiens GN=UBE2B PE=1 SV=1	0	2	2	UBE2B	6.733	1.487	0.0626707	0.614187	18.13	160.21	714765	248558	1.48815e+06	2.98367e+06		cell organization and biogenesis;metabolic process;regulation of biological process;response to stimulus	chromosome;cytoplasm;membrane;nucleus	catalytic activity;nucleotide binding;protein binding	Proteasome Degradation
Q13451	Peptidyl-prolyl cis-trans isomerase FKBP5 OS=Homo sapiens GN=FKBP5 PE=1 SV=2	FKBP5	0	15	15	0.992	0.278	0.800806	0.920148	2.2851e+07	7e+06	2.26305e+07	3.99374e+06		metabolic process	cytoplasm;cytosol;membrane;nucleus	catalytic activity;protein binding	Estrogen signaling pathway	Mecp2 and Associated Rett Syndrome; Farnesoid X Receptor Pathway	Q13451	Peptidyl-prolyl cis-trans isomerase FKBP5 OS=Homo sapiens GN=FKBP5 PE=1 SV=2	0	15	15	FKBP5	0.837	0.288	0.767141	0.700344	52.65	7.25	2.49036e+07	6.68233e+06	5.91982e+06	6.64379e+06		metabolic process	cytoplasm;cytosol;membrane;nucleus	catalytic activity;protein binding	Mecp2 and Associated Rett Syndrome; Farnesoid X Receptor Pathway
Q9Y3P9	Rab GTPase-activating protein 1 OS=Homo sapiens GN=RABGAP1 PE=1 SV=3	RABGAP1	0	7	7	1.234	0.828	0.936081	0.302412	4.64122e+06	791362	1.09747e+07	1.97481e+06		cell organization and biogenesis;regulation of biological process;transport	cytoplasm;cytoskeleton;cytosol	DNA binding;enzyme regulator activity;protein binding			Q9Y3P9	Rab GTPase-activating protein 1 OS=Homo sapiens GN=RABGAP1 PE=1 SV=3	0	8	8	RABGAP1	1.736	0.825	0.888354	0.933253	44.44	35.28	1.03628e+06	737350	1.27273e+06	1.08919e+06		regulation of biological process;transport	cytoplasm;cytoskeleton;cytosol	enzyme regulator activity;protein binding
Q7Z4G4	tRNA (guanine(10)-N2)-methyltransferase homolog OS=Homo sapiens GN=TRMT11 PE=1 SV=1	TRMT11	0	4	4	3.974	0.342	0.304403	0.90314	5.08516e+06	1.0921e+06	1.29794e+06	240329		metabolic process;regulation of biological process		catalytic activity;DNA binding;RNA binding			Q7Z4G4	tRNA (guanine(10)-N2)-methyltransferase homolog OS=Homo sapiens GN=TRMT11 PE=1 SV=1	0	4	4	TRMT11	1.363	0.491	0.992044	0.940841	77.71	24.95	3.06817e+06	3.1388e+06	1.23941e+06	3.3402e+06		metabolic process;regulation of biological process		catalytic activity;DNA binding;RNA binding
Q8N488	RING1 and YY1-binding protein OS=Homo sapiens GN=RYBP PE=1 SV=2	RYBP	0	5	5	1.531	4.589	0.976929	0.0019875	947707	34453.5	3.51498e+06	666883		cell death;cell organization and biogenesis;development;metabolic process;regulation of biological process	cytoplasm;nucleus	DNA binding;metal ion binding;protein binding			Q8N488	RING1 and YY1-binding protein OS=Homo sapiens GN=RYBP PE=1 SV=2	0	4	4	RYBP	2.649	3.754	0.602655	0.020069	40.8	55.92	1.36744e+06	480426	5.98555e+06	1.59663e+06		cell death;cell organization and biogenesis;development;metabolic process;regulation of biological process	cytoplasm;nucleus	DNA binding;metal ion binding;protein binding
Q15032-3	Isoform 3 of R3H domain-containing protein 1 OS=Homo sapiens GN=R3HDM1	R3HDM1	0.002	2	2	0.294	0.147	0.047164	0.291193	601527	281735	652396	124595				RNA binding			Q15032-3	Isoform 3 of R3H domain-containing protein 1 OS=Homo sapiens GN=R3HDM1	0.002	2	2	R3HDM1	0.331	0.403	0.16072	0.78005	15.25	14.77	405919	973392	225750	323597				RNA binding
P29034	Protein S100-A2 OS=Homo sapiens GN=S100A2 PE=1 SV=3	S100A2	0	2	2	0.181	0.37	0.00752211	0.869378	1.12939e+06	452238	497436	95778.2		cellular component movement		metal ion binding;protein binding			P29034	Protein S100-A2 OS=Homo sapiens GN=S100A2 PE=1 SV=3	0	2	2	S100A2	0.311	0.045	0.0880929	0.00773837	11.64	0.15	1.62211e+06	5.15255e+06	320814	1.28892e+06		cellular component movement		metal ion binding;protein binding
P49184	Deoxyribonuclease-1-like 1 OS=Homo sapiens GN=DNASE1L1 PE=1 SV=1	DNASE1L1	0	5	5	0.353	0.695	0.0498479	0.738738	3.05653e+06	4.13768e+06	1.51238e+06	293385		metabolic process;transport	endoplasmic reticulum;extracellular;organelle lumen	catalytic activity;DNA binding			P49184	Deoxyribonuclease-1-like 1 OS=Homo sapiens GN=DNASE1L1 PE=1 SV=1	0	5	5	DNASE1L1	2.417	0.336	0.622449	0.698995	49.29	9.49	903442	1.26088e+06	1.2811e+06	2.59841e+06		metabolic process;transport	endoplasmic reticulum;extracellular;nucleus;organelle lumen	catalytic activity;DNA binding
Q9Y316	Protein MEMO1 OS=Homo sapiens GN=MEMO1 PE=1 SV=1	MEMO1	0	8	8	1.424	0.265	0.995969	0.75996	5.22913e+06	1.25138e+06	1.40185e+06	272735		regulation of biological process	cytosol;nucleus	protein binding			Q9Y316	Protein MEMO1 OS=Homo sapiens GN=MEMO1 PE=1 SV=1	0	8	8	MEMO1	0.893	0.267	0.77027	0.615902	33.02	3.46	8.06607e+06	3.35886e+06	2.07331e+06	2.68985e+06		regulation of biological process	cytosol;nucleus	protein binding
Q9NZN4	EH domain-containing protein 2 OS=Homo sapiens GN=EHD2 PE=1 SV=2	EHD2	0	9	8	1.539	4.167	0.941464	6.42e-05	4.01487e+06	1.31624e+06	1.77932e+07	3.58191e+06		cell organization and biogenesis;coagulation;regulation of biological process;transport	cytoplasm;cytoskeleton;cytosol;endosome;membrane;nucleus	catalytic activity;metal ion binding;nucleotide binding;protein binding	Endocytosis	Insulin Signaling	Q9NZN4	EH domain-containing protein 2 OS=Homo sapiens GN=EHD2 PE=1 SV=2	0	16	15	EHD2	4.919	3.061	0.0566539	0.00229158	96.13	127.43	5.51393e+06	2.68356e+06	1.66054e+07	9.36149e+06		cell organization and biogenesis;coagulation;regulation of biological process;transport	cytoplasm;cytoskeleton;cytosol;endosome;membrane;nucleus	catalytic activity;metal ion binding;nucleotide binding;protein binding	Insulin Signaling
K7ESA6	Glutaryl-CoA dehydrogenase, mitochondrial (Fragment) OS=Homo sapiens GN=GCDH PE=1 SV=2		0	4	1	1.171	1.106	0.908835	0.349453	1.24325e+06	1.14293e+06	3.16199e+06	642701		metabolic process		catalytic activity			K7ESA6	Glutaryl-CoA dehydrogenase, mitochondrial (Fragment) OS=Homo sapiens GN=GCDH PE=1 SV=2	0	4	1		1.023	0.546	0.906629	0.978086	50.83	18.68	3.13727e+06	6.88058e+06	1.62893e+06	4.74537e+06		metabolic process		catalytic activity
Q9H267	Vacuolar protein sorting-associated protein 33B OS=Homo sapiens GN=VPS33B PE=1 SV=2	VPS33B	0	4	4		0.474		0.960532	1.12815e+06	745388	204409	41944.8		cell organization and biogenesis;regulation of biological process;transport	cytoplasm;endosome;membrane;vacuole	protein binding			-1	-1	-1	-1	-1	-1	-1	-1	-1	-1	-1	-1	-1	-1	-1	-1	-1	-1	-1	-1	-1
Q86SZ2	Trafficking protein particle complex subunit 6B OS=Homo sapiens GN=TRAPPC6B PE=1 SV=1	TRAPPC6B	0.001	2	2	0.175	0.235	0.00650211	0.656725	1.92505e+06	435205	369060	76172.9		cell organization and biogenesis;regulation of biological process;transport	cytosol;endoplasmic reticulum;Golgi;membrane	protein binding			Q86SZ2	Trafficking protein particle complex subunit 6B OS=Homo sapiens GN=TRAPPC6B PE=1 SV=1	0.003	2	2	TRAPPC6B	1.032	1.807	0.86848	0.508027	3.31	21.54	454414	120581	215188	223424		cell organization and biogenesis;transport	cytosol;endoplasmic reticulum;Golgi;membrane	protein binding
Q99541	Perilipin-2 OS=Homo sapiens GN=PLIN2 PE=1 SV=2	PLIN2	0	17	17	1.685	3.187	0.694928	3.29e-08	4.03709e+07	1.69662e+07	132086962	2.73615e+07		regulation of biological process;response to stimulus;transport	cytoplasm;cytosol;endoplasmic reticulum;extracellular;membrane;nucleus		PPAR signaling pathway	Adipogenesis	Q99541	Perilipin-2 OS=Homo sapiens GN=PLIN2 PE=1 SV=2	0	13	13	PLIN2	1.529	2.76	0.765108	0.000213616	106.81	92.13	2.78934e+07	8.63988e+06	5.28459e+07	2.00551e+07		regulation of biological process;response to stimulus;transport	cytoplasm;cytosol;endoplasmic reticulum;extracellular;membrane;nucleus		Adipogenesis
Q9NZN3	EH domain-containing protein 3 OS=Homo sapiens GN=EHD3 PE=1 SV=2	EHD3	0	7	1	1.405	0.447	0.997554	0.923697	6.16245e+06	965598	6.18621e+06	1.29122e+06		cell organization and biogenesis;coagulation;metabolic process;regulation of biological process;transport	cytoplasm;cytosol;endosome;membrane;nucleus	metal ion binding;nucleotide binding;protein binding	Endocytosis		Q9NZN3	EH domain-containing protein 3 OS=Homo sapiens GN=EHD3 PE=1 SV=2	0	6	1	EHD3	1.238	0.518	0.998517	0.972879	64.9	16.82	9.63781e+06	5.06261e+06	4.06994e+06	5.02661e+06		cell organization and biogenesis;coagulation;metabolic process;regulation of biological process;transport	cytoplasm;cytosol;endosome;membrane;nucleus	metal ion binding;nucleotide binding;protein binding
A0A024R2V1	HCG20123, isoform CRA_b OS=Homo sapiens GN=hCG_20123 PE=4 SV=1		0.003	2	2	1.229	0.312	0.953512	0.808669	2.19387e+08	9.95744e+06	6.85092e+07	1.43877e+07				metal ion binding;protein binding			A0A024R2V1	HCG20123, isoform CRA_b OS=Homo sapiens GN=hCG_20123 PE=4 SV=1	0.001	2	2		0.047	0.042	3.79e-10	3.51e-05	0.27	0.2	2.23568e+07	2.16762e+07	1.77631e+06	1.19196e+06				metal ion binding;protein binding
B2R6W9	cDNA, FLJ93157, highly similar to Homo sapiens SH3KBP1 binding protein 1 (SHKBP1), mRNA OS=Homo sapiens PE=2 SV=1	SHKBP1	0	2	2	100	100	8.7e-17	7.1e-17			2.20481e+06	468159		cell organization and biogenesis;regulation of biological process		protein binding			B2R6W9	cDNA, FLJ93157, highly similar to Homo sapiens SH3KBP1 binding protein 1 (SHKBP1), mRNA OS=Homo sapiens PE=2 SV=1	0	5	5	SHKBP1		100		9.53e-17				603117	1.77927e+06	631941		cell organization and biogenesis;regulation of biological process	vacuole	protein binding
Q9NS00	Glycoprotein-N-acetylgalactosamine 3-beta-galactosyltransferase 1 OS=Homo sapiens GN=C1GALT1 PE=1 SV=1	C1GALT1	0	2	2	1.555	2.159	0.960751	0.0316485	1.09977e+06	870330	6.05388e+06	1.29488e+06		cell differentiation;development;metabolic process	membrane	catalytic activity;metal ion binding;protein binding	Metabolic pathways; Mucin type O-glycan biosynthesis	Ectoderm Differentiation	Q9NS00	Glycoprotein-N-acetylgalactosamine 3-beta-galactosyltransferase 1 OS=Homo sapiens GN=C1GALT1 PE=1 SV=1	0	3	3	C1GALT1	2.652		0.587439		94.15		990062	844188	4.84373e+06	5.65371e+06		cell differentiation;development;metabolic process	membrane	catalytic activity;metal ion binding;protein binding	Ectoderm Differentiation
B0QY95	Mitochondrial dynamics protein MID51 OS=Homo sapiens GN=MIEF1 PE=1 SV=1	SMCR7L; MIEF1	0	4	4	1.331	1.381	0.953578	0.481054	341432	276861	1.28471e+06	276171		cell organization and biogenesis;regulation of biological process	membrane;mitochondrion	nucleotide binding;protein binding			B0QY95	Mitochondrial dynamics protein MID51 OS=Homo sapiens GN=MIEF1 PE=1 SV=1	0	5	5	SMCR7L; MIEF1	0.907	0.914	0.857104	0.894998	21.05	3.09	375871	2.45811e+06	360864	700013		cell organization and biogenesis;regulation of biological process;response to stimulus	membrane;mitochondrion	nucleotide binding;protein binding
Q13546	Receptor-interacting serine/threonine-protein kinase 1 OS=Homo sapiens GN=RIPK1 PE=1 SV=3	RIPK1	0	9	9	1.555	0.249	0.947621	0.734235	8.64872e+06	1.83761e+06	7.49722e+06	1.61532e+06		cell death;cell organization and biogenesis;metabolic process;regulation of biological process;response to stimulus	cytoplasm;cytosol;membrane;mitochondrion	catalytic activity;nucleotide binding;protein binding;signal transducer activity	Toll-like receptor signaling pathway; NF-kappa B signaling pathway; TNF signaling pathway; RIG-I-like receptor signaling pathway; Cytosolic DNA-sensing pathway; Epstein-Barr virus infection; Hepatitis C; Apoptosis; NOD-like receptor signaling pathway	Regulation of toll-like receptor signaling pathway; Apoptosis Modulation by HSP70; TNF alpha Signaling Pathway; RIG-I-like Receptor Signaling; Apoptosis Modulation and Signaling; p38 MAPK Signaling Pathway; Apoptosis; Toll-like receptor signaling pathway; Nanoparticle triggered regulated necrosis; TNF related weak inducer of apoptosis (TWEAK) Signaling Pathway	Q13546	Receptor-interacting serine/threonine-protein kinase 1 OS=Homo sapiens GN=RIPK1 PE=1 SV=3	0	5	5	RIPK1	1.05	0.297	0.905889	0.661114	94.66	4.69	3.18002e+06	2.12728e+06	972415	1.41299e+06		cell death;cell organization and biogenesis;metabolic process;regulation of biological process;response to stimulus	cytoplasm;cytosol;membrane;mitochondrion	catalytic activity;nucleotide binding;protein binding;signal transducer activity	Apoptosis Modulation and Signaling; p38 MAPK Signaling Pathway; Apoptosis; Toll-like receptor signaling pathway; Nanoparticle triggered regulated necrosis; TNF related weak inducer of apoptosis (TWEAK) Signaling Pathway; Regulation of toll-like receptor signaling pathway; Apoptosis Modulation by HSP70; TNF alpha Signaling Pathway; RIG-I-like Receptor Signaling
J3KNZ9	Probable fibrosin-1 OS=Homo sapiens GN=FBRS PE=1 SV=1	FBRS	0	2	2	100	3.93	8.7e-17	0.0381964	239047		1.54834e+06	334895							J3KNZ9	Probable fibrosin-1 OS=Homo sapiens GN=FBRS PE=1 SV=1	0	2	2	FBRS	100	2.455	9.83e-17	0.25381		41.4	323616		1.23504e+06	402698
P10244	Myb-related protein B OS=Homo sapiens GN=MYBL2 PE=1 SV=1	MYBL2	0.003	2	2	100	100	8.7e-17	7.1e-17			361367	79949		cell differentiation;cell organization and biogenesis;metabolic process;regulation of biological process	nucleus	DNA binding;protein binding	HTLV-I infection	EGF/EGFR Signaling Pathway; Gastric Cancer Network 1	-1	-1	-1	-1	-1	-1	-1	-1	-1	-1	-1	-1	-1	-1	-1	-1	-1	-1	-1	-1	-1
B4DNW0	cDNA FLJ60317, highly similar to Aminoacylase-1 (EC 3.5.1.14) OS=Homo sapiens PE=2 SV=1	ABHD14A-ACY1	0	5	5	1.096	0.395	0.84265	0.924937	2.2281e+06	568557	894518	198314		metabolic process	cytoplasm	catalytic activity	2-Oxocarboxylic acid metabolism; Arginine biosynthesis; Metabolic pathways; Biosynthesis of amino acids		B4DNW0	cDNA FLJ60317, highly similar to Aminoacylase-1 (EC 3.5.1.14) OS=Homo sapiens PE=2 SV=1	0	6	6	ABHD14A-ACY1	0.915	0.444	0.836171	0.894379	9.81	16.05	3.35247e+06	1.20286e+06	1.91558e+06	1.41394e+06		metabolic process	cytoplasm	catalytic activity
O95619	YEATS domain-containing protein 4 OS=Homo sapiens GN=YEATS4 PE=1 SV=1	YEATS4	0	4	4	30.197	0.438	7.42e-06	0.966769	1.71311e+06	316560	5.92981e+06	1.34142e+06		cell organization and biogenesis;metabolic process;regulation of biological process	membrane;nucleus	DNA binding;protein binding;structural molecule activity			O95619	YEATS domain-containing protein 4 OS=Homo sapiens GN=YEATS4 PE=1 SV=1	0	5	5	YEATS4	0.869	2.397	0.822399	0.107191	57.6	115.11	1.54726e+06	2.3665e+06	3.88057e+06	993453		cell organization and biogenesis;metabolic process;regulation of biological process	membrane;nucleus	DNA binding;protein binding;structural molecule activity
O60936-3	Isoform 3 of Nucleolar protein 3 OS=Homo sapiens GN=NOL3	NOL3	0	6	6	1.011	1.936	0.820852	0.0149435	5.29192e+06	1.56448e+06	8.10832e+06	1.83585e+06		cell death;cell organization and biogenesis;cellular homeostasis;metabolic process;regulation of biological process;response to stimulus;transport	cytosol;endoplasmic reticulum;membrane;mitochondrion	enzyme regulator activity;metal ion binding;protein binding;RNA binding			O60936-3	Isoform 3 of Nucleolar protein 3 OS=Homo sapiens GN=NOL3	0	6	6	NOL3	0.844	2.79	0.811807	0.00918375	39.94	47.3	5.61079e+06	2.43799e+06	1.39737e+07	719567		cell death;cell organization and biogenesis;cellular homeostasis;metabolic process;regulation of biological process;response to stimulus;transport	cytosol;endoplasmic reticulum;membrane;mitochondrion	enzyme regulator activity;metal ion binding;protein binding;RNA binding
A0A087X295	WD repeat-containing protein 6 OS=Homo sapiens GN=WDR6 PE=1 SV=1	WDR6	0	5	5	0.256	0.371	0.0205938	0.868968	927916	437253	1.03208e+06	234847		regulation of biological process	cytoplasm;cytosol;membrane	protein binding;RNA binding			A0A087X295	WD repeat-containing protein 6 OS=Homo sapiens GN=WDR6 PE=1 SV=1	0	4	4	WDR6	2.612	0.73	0.605274	0.913505	24.61	61.49	1.54291e+06	976558	1.72055e+06	1.71107e+06		regulation of biological process	cytoplasm;cytosol;membrane	protein binding;RNA binding
Q9UBS3	DnaJ homolog subfamily B member 9 OS=Homo sapiens GN=DNAJB9 PE=1 SV=1	DNAJB9	0	5	5	100	100	8.7e-17	7.1e-17			854563	195601		metabolic process	cytoplasm;endoplasmic reticulum;membrane;organelle lumen	protein binding		VEGFA-VEGFR2 Signaling Pathway; Photodynamic therapy-induced unfolded protein response	Q9UBS3	DnaJ homolog subfamily B member 9 OS=Homo sapiens GN=DNAJB9 PE=1 SV=1	0	3	3	DNAJB9	100	100	9.83e-17	9.53e-17					3.65535e+06	919608		metabolic process	cytoplasm;endoplasmic reticulum;membrane;organelle lumen	protein binding	VEGFA-VEGFR2 Signaling Pathway; Photodynamic therapy-induced unfolded protein response
B1AP22	Presenilin OS=Homo sapiens GN=PSEN2 PE=1 SV=1	PSEN2	0	3	2	1.13	0.549	0.874875	0.954931	2.30962e+06	2.00936e+06	638742	149415		metabolic process;regulation of biological process;response to stimulus;transport	chromosome;endoplasmic reticulum;Golgi;membrane	catalytic activity;protein binding		Canonical and Non-canonical Notch signaling; Notch Signaling Pathway; Alzheimers Disease; Notch Signaling Pathway	B1AP22	Presenilin OS=Homo sapiens GN=PSEN2 PE=1 SV=1	0	3	2	PSEN2	1.041	0.382	0.902351	0.848925	30.91	1.06	2.35063e+06	974509	1.09795e+06	1.52844e+06		metabolic process;regulation of biological process;response to stimulus;transport	cell surface;chromosome;endoplasmic reticulum;Golgi;membrane	catalytic activity;protein binding	Alzheimers Disease; Notch Signaling Pathway; Canonical and Non-canonical Notch signaling; Notch Signaling Pathway
Q9NZ53	Podocalyxin-like protein 2 OS=Homo sapiens GN=PODXL2 PE=1 SV=1	PODXL2	0	2	2	7.885	0.849	0.0402442	0.785965	276599	35734.5	626273	147773		metabolic process	membrane;organelle lumen	protein binding			-1	-1	-1	-1	-1	-1	-1	-1	-1	-1	-1	-1	-1	-1	-1	-1	-1	-1	-1	-1	-1
Q9H8Y5	Ankyrin repeat and zinc finger domain-containing protein 1 OS=Homo sapiens GN=ANKZF1 PE=1 SV=1	ANKZF1	0	5	5	1.718	1.728	0.88345	0.152081	1.21742e+06	366307	2.88608e+06	684804		metabolic process;response to stimulus	membrane	catalytic activity;metal ion binding;protein binding			Q9H8Y5	Ankyrin repeat and zinc finger domain-containing protein 1 OS=Homo sapiens GN=ANKZF1 PE=1 SV=1	0	7	7	ANKZF1	1.755	2.228	0.88327	0.0674511	32.66	50.99	5.3838e+06	1.20636e+06	5.42773e+06	584530		metabolic process;response to stimulus	cytoplasm;membrane	catalytic activity;metal ion binding;protein binding
P12532-2	Isoform 2 of Creatine kinase U-type, mitochondrial OS=Homo sapiens GN=CKMT1A	CKMT1A; CKMT1B	0	7	6	0.59	0.533	0.428489	0.938798	2.07814e+06	1.83747e+06	3.39012e+06	806625		metabolic process	membrane;mitochondrion	catalytic activity;nucleotide binding			P12532-2	Isoform 2 of Creatine kinase U-type, mitochondrial OS=Homo sapiens GN=CKMT1A	0	7	6	CKMT1A; CKMT1B	0.669		0.639782		5.5		4.36994e+06	4.25216e+06	632535	3.41012e+06		metabolic process	membrane;mitochondrion	catalytic activity;nucleotide binding
Q9BTK6	PAXIP1-associated glutamate-rich protein 1 OS=Homo sapiens GN=PAGR1 PE=1 SV=1	PAGR1	0	3	3	0.563	0.982	0.394959	0.645582	1.30655e+06	727153	1.27861e+06	308666		metabolic process;regulation of biological process;response to stimulus	nucleus	protein binding			-1	-1	-1	-1	-1	-1	-1	-1	-1	-1	-1	-1	-1	-1	-1	-1	-1	-1	-1	-1	-1
Q16512-2	Isoform 2 of Serine/threonine-protein kinase N1 OS=Homo sapiens GN=PKN1	PKN1	0	2	2	100	0.546	8.7e-17	0.975704	1.33823e+06		791223	191190		cell death;cell organization and biogenesis;cellular component movement;metabolic process;regulation of biological process;response to stimulus	cytoplasm;cytosol;endosome;membrane;nucleus	catalytic activity;nucleotide binding;protein binding		G13 Signaling Pathway; Apoptosis-related network due to altered Notch3 in ovarian cancer	Q16512-2	Isoform 2 of Serine/threonine-protein kinase N1 OS=Homo sapiens GN=PKN1	0	5	5	PKN1							113766	1.07052e+06	521253	1.57567e+06		cell death;cell organization and biogenesis;cellular component movement;metabolic process;regulation of biological process;response to stimulus	cytoplasm;cytosol;endosome;membrane;nucleus	catalytic activity;nucleotide binding;protein binding	G13 Signaling Pathway; Apoptosis-related network due to altered Notch3 in ovarian cancer
Q14147	Probable ATP-dependent RNA helicase DHX34 OS=Homo sapiens GN=DHX34 PE=1 SV=2	DHX34	0.008	2	2	100	100	8.7e-17	7.1e-17			1.16805e+06	285190		metabolic process;regulation of biological process	cytoplasm;membrane	catalytic activity;nucleotide binding;RNA binding			Q14147	Probable ATP-dependent RNA helicase DHX34 OS=Homo sapiens GN=DHX34 PE=1 SV=2	0	3	3	DHX34	0.246	0.349	0.0129231	0.76555	8.26	11.73	3.73857e+06	1.99263e+07	682169	698167		metabolic process;regulation of biological process	cytoplasm;membrane	catalytic activity;nucleotide binding;RNA binding
Q8TD55	Pleckstrin homology domain-containing family O member 2 OS=Homo sapiens GN=PLEKHO2 PE=1 SV=1	PLEKHO2	0.001	2	2		0.696		0.879377	449767	248454	433584	106163		transport	extracellular		Cytokine-cytokine receptor interaction		-1	-1	-1	-1	-1	-1	-1	-1	-1	-1	-1	-1	-1	-1	-1	-1	-1	-1	-1	-1	-1
Q9BZJ4	Solute carrier family 25 member 39 OS=Homo sapiens GN=SLC25A39 PE=2 SV=2	SLC25A39	0	2	2	100	100	8.7e-17	7.1e-17			2.97614e+06	734059		metabolic process;transport	membrane;mitochondrion	transporter activity			Q9BZJ4	Solute carrier family 25 member 39 OS=Homo sapiens GN=SLC25A39 PE=2 SV=2	0	3	3	SLC25A39	0.895	1.386	0.783293	0.627807	21.59	2.16	389141	189561	808395	169576		metabolic process;transport	membrane;mitochondrion	transporter activity
Q9BZV1	UBX domain-containing protein 6 OS=Homo sapiens GN=UBXN6 PE=1 SV=1	UBXN6	0	2	2	0.919	0.871	0.767091	0.77614	777358	229356	682660	169411			cytoplasm;cytoskeleton;nucleus	protein binding	Protein processing in endoplasmic reticulum		Q9BZV1	UBX domain-containing protein 6 OS=Homo sapiens GN=UBXN6 PE=1 SV=1	0	6	6	UBXN6	3.005	1.406	0.506174	0.57313	44.17	46.75	1.90423e+06	508512	1.30054e+06	1.58839e+06		cell communication;metabolic process;response to stimulus;transport	cytoplasm;cytoskeleton;cytosol;endosome;membrane;nucleus;vacuole	protein binding
Q96GD0	Pyridoxal phosphate phosphatase OS=Homo sapiens GN=PDXP PE=1 SV=2	PDXP	0.001	2	2	0.125	0.353	0.00104992	0.802311	478341	176445	87325.6	21998.4		cell organization and biogenesis;metabolic process;regulation of biological process;response to stimulus	cytoplasm;cytoskeleton;cytosol;membrane	catalytic activity;metal ion binding;protein binding	Vitamin B6 metabolism; Metabolic pathways		Q96GD0	Pyridoxal phosphate phosphatase OS=Homo sapiens GN=PDXP PE=1 SV=2	0	3	3	PDXP		0.707		0.962973		31.99	1.12009e+06	209180	1.57626e+06	351258		cell organization and biogenesis;metabolic process;regulation of biological process;response to stimulus	cytoplasm;cytoskeleton;cytosol;membrane	catalytic activity;metal ion binding;protein binding
Q9H6S0	Probable ATP-dependent RNA helicase YTHDC2 OS=Homo sapiens GN=YTHDC2 PE=1 SV=2	YTHDC2	0	5	2	1.007	0.148	0.840707	0.224449	2.09646e+06	588076	2.13216e+06	547446		metabolic process;regulation of biological process;response to stimulus	endoplasmic reticulum	catalytic activity;nucleotide binding;protein binding;RNA binding			Q9H6S0	Probable ATP-dependent RNA helicase YTHDC2 OS=Homo sapiens GN=YTHDC2 PE=1 SV=2	0	8	2	YTHDC2	1.16	0.974	0.979468	0.834519	29.56	80.29	1.09612e+06	882868	1.5223e+06	8.93141e+06		metabolic process;regulation of biological process;response to stimulus	cytoplasm;endoplasmic reticulum	catalytic activity;nucleotide binding;protein binding;RNA binding
Q92536	Y+L amino acid transporter 2 OS=Homo sapiens GN=SLC7A6 PE=1 SV=3	SLC7A6	0	2	2	100	0.16	8.7e-17	0.2882	9.12714e+06		1.46677e+06	379379		cell organization and biogenesis;cellular component movement;metabolic process;transport	membrane	transporter activity			Q92536	Y+L amino acid transporter 2 OS=Homo sapiens GN=SLC7A6 PE=1 SV=3	0	3	2	SLC7A6	0.822	0.179	0.766872	0.282758	11.62	2.74	7.45625e+06	5.97119e+06	1.86424e+06	3.78495e+06		cell organization and biogenesis;cellular component movement;metabolic process;transport	membrane	transporter activity
P32121-4	Isoform 4 of Beta-arrestin-2 OS=Homo sapiens GN=ARRB2	ARRB2	0	5	5	1.437	0.414	0.992357	0.990822	3.96393e+06	1.11361e+06	4.49618e+06	1.16402e+06		cell organization and biogenesis;cellular component movement;metabolic process;regulation of biological process;response to stimulus;transport	cytoplasm;cytosol;membrane;nucleus	protein binding;structural molecule activity		Calcium Regulation in the Cardiac Cell; Wnt Signaling Pathway Netpath; Chemokine signaling pathway; Corticotropin-releasing hormone signaling pathway; MAPK Signaling Pathway; Myometrial Relaxation and Contraction Pathways; VEGFA-VEGFR2 Signaling Pathway	P32121-4	Isoform 4 of Beta-arrestin-2 OS=Homo sapiens GN=ARRB2	0	5	5	ARRB2	1.231	0.332	0.981965	0.712611	41.81	3.74	4.20375e+06	838523	1.17473e+06	1.88986e+06		cell organization and biogenesis;cellular component movement;metabolic process;regulation of biological process;response to stimulus;transport	cytoplasm;cytosol;membrane;nucleus	protein binding;structural molecule activity	Corticotropin-releasing hormone signaling pathway; MAPK Signaling Pathway; Myometrial Relaxation and Contraction Pathways; VEGFA-VEGFR2 Signaling Pathway; Calcium Regulation in the Cardiac Cell; Wnt Signaling Pathway Netpath; Chemokine signaling pathway
Q6P1N0	Coiled-coil and C2 domain-containing protein 1A OS=Homo sapiens GN=CC2D1A PE=1 SV=1	CC2D1A	0	5	5		0.798		0.734352	1.4675e+06	516171	1.75296e+06	457138		metabolic process;regulation of biological process;response to stimulus	cytoplasm;cytoskeleton;cytosol;membrane;nucleus	DNA binding;protein binding;signal transducer activity		Sudden Infant Death Syndrome (SIDS) Susceptibility Pathways	Q6P1N0	Coiled-coil and C2 domain-containing protein 1A OS=Homo sapiens GN=CC2D1A PE=1 SV=1	0	9	9	CC2D1A	1.199	1.007	0.979468	0.540733	95.79	78.71	5.389e+06	1.53129e+06	4.20375e+06	2.41374e+06		metabolic process;regulation of biological process;response to stimulus	cytoplasm;cytoskeleton;cytosol;membrane;nucleus	DNA binding;protein binding;signal transducer activity	Sudden Infant Death Syndrome (SIDS) Susceptibility Pathways
Q05209	Tyrosine-protein phosphatase non-receptor type 12 OS=Homo sapiens GN=PTPN12 PE=1 SV=3	PTPN12	0	10	10	1.337	0.761	0.987721	0.349407	1.80181e+07	2.66529e+06	1.05152e+07	2.7591e+06		metabolic process;regulation of biological process;response to stimulus	cytoplasm;cytosol	catalytic activity;DNA binding;protein binding		EGF/EGFR Signaling Pathway	Q05209	Tyrosine-protein phosphatase non-receptor type 12 OS=Homo sapiens GN=PTPN12 PE=1 SV=3	0	11	11	PTPN12	1.203	0.339	0.977549	0.719404	23.45	3.04	5.04769e+06	1.5996e+06	1.45543e+06	2.02574e+06		metabolic process;regulation of biological process;response to stimulus	cytoplasm;cytosol	catalytic activity;DNA binding;protein binding	EGF/EGFR Signaling Pathway
Q8IWC1	MAP7 domain-containing protein 3 OS=Homo sapiens GN=MAP7D3 PE=1 SV=2	MAP7D3	0	3	3	100	0.791	8.7e-17	0.704392	663644		3.16411e+06	830289		cell organization and biogenesis	cytoplasm;cytoskeleton;membrane	protein binding;structural molecule activity			Q8IWC1	MAP7 domain-containing protein 3 OS=Homo sapiens GN=MAP7D3 PE=1 SV=2	0.001	2	2	MAP7D3	0.833		0.761801		10.1			292869		1.30249e+06		cell organization and biogenesis	cytoplasm;cytoskeleton;membrane	protein binding;structural molecule activity
P81605-2	Isoform 2 of Dermcidin OS=Homo sapiens GN=DCD	DCD	0	2	2	1.425	2.858	0.940767	0.00101782	4.09148e+06	8.31241e+06	1.90119e+07	5.01246e+06		defense response;metabolic process;response to stimulus	extracellular	catalytic activity;protein binding;RNA binding			P81605-2	Isoform 2 of Dermcidin OS=Homo sapiens GN=DCD	0	2	2	DCD	0.01	0.01	9.83e-17	9.53e-17			1.6482e+07	1.44195e+07				defense response;metabolic process;response to stimulus	extracellular	catalytic activity;protein binding;RNA binding
Q70CQ2	Ubiquitin carboxyl-terminal hydrolase 34 OS=Homo sapiens GN=USP34 PE=1 SV=2	USP34	0	10	10	1.016	0.578	0.806795	0.869378	3.69094e+06	312455	1.88199e+06	497497		metabolic process;regulation of biological process;response to stimulus	cytosol	catalytic activity;protein binding			Q70CQ2	Ubiquitin carboxyl-terminal hydrolase 34 OS=Homo sapiens GN=USP34 PE=1 SV=2	0	15	15	USP34	1.356	0.74	0.979468	0.755416	58.18	19.11	7.55312e+06	3.37541e+06	4.33353e+06	3.51736e+06		metabolic process;regulation of biological process;response to stimulus	cytosol	catalytic activity;protein binding
Q9UK73	Protein fem-1 homolog B OS=Homo sapiens GN=FEM1B PE=1 SV=1	FEM1B	0.001	2	2	100	100	8.7e-17	7.1e-17			2.48885e+06	663191		cell death;metabolic process;regulation of biological process	cytoplasm;cytosol;nucleus	catalytic activity;protein binding			Q9UK73	Protein fem-1 homolog B OS=Homo sapiens GN=FEM1B PE=1 SV=1	0	3	3	FEM1B	1.32	0.279	0.979468	0.609502	4.92	10.9	4.00253e+06	1.19979e+06	1.11872e+06	1.93821e+06		cell death;metabolic process;regulation of biological process	cytoplasm;cytosol;nucleus	catalytic activity;protein binding
O00767	Acyl-CoA desaturase OS=Homo sapiens GN=SCD PE=1 SV=2	SCD	0	4	4	8.892	9.233	0.000447824	2.24e-10	655493	421021	4.64058e+07	1.23984e+07		metabolic process;regulation of biological process	endoplasmic reticulum;membrane	catalytic activity;metal ion binding	AMPK signaling pathway; Biosynthesis of unsaturated fatty acids; PPAR signaling pathway; Fatty acid metabolism	PPAR signaling pathway; Sterol Regulatory Element-Binding Proteins (SREBP) signalling; SREBF and miR33 in cholesterol and lipid homeostasis; Adipogenesis; Angiopoietin Like Protein 8 Regulatory Pathway; Liver X Receptor Pathway; Fatty Acid Biosynthesis	O00767	Acyl-CoA desaturase OS=Homo sapiens GN=SCD PE=1 SV=2	0	6	6	SCD	16.549	17.539	6.54e-14	1.05e-09	81.78	57.57	1.41154e+06	4.14457e+06	4.83213e+07	9.00304e+07		metabolic process;regulation of biological process	endoplasmic reticulum;membrane	catalytic activity;metal ion binding	Angiopoietin Like Protein 8 Regulatory Pathway; Liver X Receptor Pathway; Fatty Acid Biosynthesis; PPAR signaling pathway; Sterol Regulatory Element-Binding Proteins (SREBP) signalling; SREBF and miR33 in cholesterol and lipid homeostasis; Adipogenesis
P42773	Cyclin-dependent kinase 4 inhibitor C OS=Homo sapiens GN=CDKN2C PE=1 SV=1	CDKN2C	0	2	2	0.504	5.235	0.281728	0.0284475	514260	228444	555213	153841		cell differentiation;metabolic process;regulation of biological process	cytoplasm;cytosol;nucleus	catalytic activity;enzyme regulator activity;protein binding	Cell cycle; Transcriptional misregulation in cancer; Endocrine resistance; HTLV-I infection	Signaling Pathways in Glioblastoma; G1 to S cell cycle control	P42773	Cyclin-dependent kinase 4 inhibitor C OS=Homo sapiens GN=CDKN2C PE=1 SV=1	0	2	2	CDKN2C	0.722	1.047	0.652621	0.841393	28.93	85.73	987521	212764	1.15649e+06	338358		cell differentiation;metabolic process;regulation of biological process	cytoplasm;cytosol;nucleus	catalytic activity;enzyme regulator activity;protein binding	Signaling Pathways in Glioblastoma; G1 to S cell cycle control
Q96HE7	ERO1-like protein alpha OS=Homo sapiens GN=ERO1A PE=1 SV=2	ERO1L; ERO1A	0	27	26	0.959	2.549	0.874862	3.64e-08	1.89694e+08	1.65029e+08	5.45725e+08	1.51376e+08		cell death;cell differentiation;cell organization and biogenesis;cellular homeostasis;metabolic process;regulation of biological process;response to stimulus;transport	endoplasmic reticulum;membrane;organelle lumen	catalytic activity;protein binding	Vibrio cholerae infection; Protein processing in endoplasmic reticulum		Q96HE7	ERO1-like protein alpha OS=Homo sapiens GN=ERO1A PE=1 SV=2	0	29	28	ERO1L; ERO1A	0.828	3.127	0.949971	5.88e-07	50.17	87.61	3.36596e+08	2.03807e+08	1014711739	1.74649e+08		cell death;cell differentiation;cell organization and biogenesis;cellular homeostasis;metabolic process;regulation of biological process;response to stimulus;transport	endoplasmic reticulum;membrane;organelle lumen	catalytic activity;protein binding
Q9UHY7	Enolase-phosphatase E1 OS=Homo sapiens GN=ENOPH1 PE=1 SV=1	ENOPH1	0	5	5	0.914	5.098	0.769291	0.00302496	1.04174e+06	985849	4.43371e+06	1.24273e+06		metabolic process	cytoplasm;cytosol;nucleus	catalytic activity;metal ion binding	Cysteine and methionine metabolism; Metabolic pathways		Q9UHY7	Enolase-phosphatase E1 OS=Homo sapiens GN=ENOPH1 PE=1 SV=1	0	5	5	ENOPH1	0.562	0.348	0.523369	0.737452	6.12	2.89	4.26966e+06	1.56097e+06	1.14511e+06	862557		metabolic process	cytoplasm;cytosol;nucleus	catalytic activity;metal ion binding
Q14155-5	Isoform 5 of Rho guanine nucleotide exchange factor 7 OS=Homo sapiens GN=ARHGEF7	ARHGEF7	0	10	10	2.454	0.454	0.690179	0.949498	7.93033e+06	1.77442e+06	2.36978e+06	664483		cell differentiation;cell organization and biogenesis;regulation of biological process;response to stimulus	cytosol;membrane;vacuole	protein binding		Integrin-mediated Cell Adhesion; Regulation of Actin Cytoskeleton	Q14155-5	Isoform 5 of Rho guanine nucleotide exchange factor 7 OS=Homo sapiens GN=ARHGEF7	0	12	12	ARHGEF7	1.241	0.574	0.979468	0.929585	28.21	6.26	8.4242e+06	3.83533e+06	4.18992e+06	4.8953e+06		cell differentiation;cell organization and biogenesis;regulation of biological process;response to stimulus	cytosol;membrane;vacuole	protein binding	Integrin-mediated Cell Adhesion; Regulation of Actin Cytoskeleton
Q9H3M7	Thioredoxin-interacting protein OS=Homo sapiens GN=TXNIP PE=1 SV=1	TXNIP; LOC101060503	0	6	6	0.655	5.433	0.524281	0.00396193	199854	463138	3.18339e+06	901894		cell differentiation;metabolic process;regulation of biological process;response to stimulus;transport	cytoplasm;cytosol;nucleus	enzyme regulator activity;protein binding	NOD-like receptor signaling pathway	VEGFA-VEGFR2 Signaling Pathway	Q9H3M7	Thioredoxin-interacting protein OS=Homo sapiens GN=TXNIP PE=1 SV=1	0	8	8	TXNIP; LOC101060503	3.48	4.028	0.21814	0.00685281	97.31	39.88	854449	789975	8.92193e+06	7.51323e+06		cell differentiation;metabolic process;regulation of biological process;response to stimulus;transport	cytoplasm;cytosol;nucleus	enzyme regulator activity;protein binding	VEGFA-VEGFR2 Signaling Pathway
Q9H930	Nuclear body protein SP140-like protein OS=Homo sapiens GN=SP140L PE=1 SV=3	SP140L	0	4	2	2.27	0.888	0.710831	0.30095	6.61258e+06	2.31826e+06	6.23604e+06	1.77971e+06			nucleus	DNA binding;metal ion binding;protein binding			Q9H930	Nuclear body protein SP140-like protein OS=Homo sapiens GN=SP140L PE=1 SV=3	0	8	5	SP140L	4.133	1.71	0.064651	0.111835	51.52	63.44	4.44403e+06	3.20295e+06	9.26457e+06	1.43581e+07			nucleus	DNA binding;metal ion binding;protein binding
Q96A73	Putative monooxygenase p33MONOX OS=Homo sapiens GN=KIAA1191 PE=1 SV=1	KIAA1191	0	3	3	1.654	3.43	0.929341	0.0449801	385721	530345	2.55279e+06	741525		metabolic process	cytoplasm	catalytic activity;protein binding			Q96A73	Putative monooxygenase p33MONOX OS=Homo sapiens GN=KIAA1191 PE=1 SV=1	0	3	3	KIAA1191	0.656	0.054	0.623197	0.0172638	14.95	0.1	869121	1.56978e+06	1.29521e+06	1.14073e+06		metabolic process	cytoplasm	catalytic activity;protein binding
B2RD00	ERO1-like protein alpha OS=Homo sapiens GN=ERO1A PE=1 SV=2	ERO1LB; ERO1B	0	4	3	1.121	2.485	0.866739	0.000178191	1.22698e+07	1.00259e+07	3.215e+07	9.34588e+06		cell organization and biogenesis;cellular homeostasis;metabolic process;regulation of biological process	endoplasmic reticulum;membrane	catalytic activity;protein binding			B2RD00	cDNA, FLJ96396, highly similar to Homo sapiens ERO1-like beta (S. cerevisiae) (ERO1LB), mRNA OS=Homo sapiens PE=2 SV=1	0	6	5	ERO1LB; ERO1B	0.884	1.112	0.827034	0.072411	84.52	84.6	2.10192e+07	1.61717e+07	6.69223e+07	9.58151e+06		cell organization and biogenesis;cellular homeostasis;metabolic process;regulation of biological process	endoplasmic reticulum;membrane	catalytic activity;protein binding
A6ZKI3	Protein FAM127A OS=Homo sapiens GN=FAM127A PE=1 SV=1	FAM127A; RTL8C	0.003	2	2	100	100	8.7e-17	7.1e-17			1.46897e+06	430244				protein binding			-1	-1	-1	-1	-1	-1	-1	-1	-1	-1	-1	-1	-1	-1	-1	-1	-1	-1	-1	-1	-1
P23610	Factor VIII intron 22 protein OS=Homo sapiens GN=F8A1 PE=1 SV=2	F8A2; F8A1; F8A3	0.001	2	2	0.212	0.343	0.0152765	0.802311	681982	73184.1	52970.2	15518.4			nucleus	protein binding		Blood Clotting Cascade	-1	-1	-1	-1	-1	-1	-1	-1	-1	-1	-1	-1	-1	-1	-1	-1	-1	-1	-1	-1	-1
P19474	E3 ubiquitin-protein ligase TRIM21 OS=Homo sapiens GN=TRIM21 PE=1 SV=1	TRIM21	0	4	4	0.607	0.689	0.440064	0.901709	1.10743e+06	368915	763363	224030		cell organization and biogenesis;defense response;metabolic process;regulation of biological process;response to stimulus	cytoplasm;cytosol;nucleus;vacuole	catalytic activity;DNA binding;metal ion binding;protein binding;RNA binding	Systemic lupus erythematosus		P19474	E3 ubiquitin-protein ligase TRIM21 OS=Homo sapiens GN=TRIM21 PE=1 SV=1	0	2	2	TRIM21	0.494	0.743	0.433656	0.951757	4.37	66.22	1.62005e+06	784081	989441	424865		cell organization and biogenesis;defense response;metabolic process;regulation of biological process;response to stimulus	cytoplasm;cytosol;nucleus;vacuole	catalytic activity;DNA binding;metal ion binding;protein binding;RNA binding
Q12933-2	Isoform 2 of TNF receptor-associated factor 2 OS=Homo sapiens GN=TRAF2	TRAF2	0	3	3	1.26	0.348	0.927547	0.838418	644951	80989.3	163086	47869.6				metal ion binding;protein binding		RIG-I-like Receptor Signaling; TNF related weak inducer of apoptosis (TWEAK) Signaling Pathway; p38 MAPK Signaling Pathway; Apoptosis; Oxidative Damage; RANKL/RANK (Receptor activator of NFKB (ligand)) Signaling Pathway; MAPK Signaling Pathway; TNF alpha Signaling Pathway	-1	-1	-1	-1	-1	-1	-1	-1	-1	-1	-1	-1	-1	-1	-1	-1	-1	-1	-1	-1	-1
P49720	Proteasome subunit beta type-3 OS=Homo sapiens GN=PSMB3 PE=1 SV=2	PSMB3	0	6	6	0.691	0.138	0.283565	0.406146	1.10409e+08	37362664	7.70292e+07	2.26271e+07		metabolic process;regulation of biological process;response to stimulus;transport	cytoplasm;cytosol;nucleus;proteasome	catalytic activity;protein binding	Proteasome	Proteasome Degradation	P49720	Proteasome subunit beta type-3 OS=Homo sapiens GN=PSMB3 PE=1 SV=2	0	6	6	PSMB3	0.808	0.23	0.910759	0.653929	42.61	4.23	6.90043e+07	3.02971e+07	9.2005e+07	7.98331e+07		metabolic process;regulation of biological process;response to stimulus;transport	cytoplasm;cytosol;nucleus;proteasome	catalytic activity;enzyme regulator activity;protein binding	Proteasome Degradation
Q96BN2	Transcriptional adapter 1 OS=Homo sapiens GN=TADA1 PE=1 SV=1	TADA1	0.001	3	3	1.654		0.908604		514557	632387	1.16754e+06	348581		cell organization and biogenesis;metabolic process;regulation of biological process	cytosol;nucleus	catalytic activity			Q96BN2	Transcriptional adapter 1 OS=Homo sapiens GN=TADA1 PE=1 SV=1	0	4	4	TADA1	0.855	3.024	0.784051	0.0823836	24.79	8.41	1.2717e+06	1.90672e+06	3.22754e+06	1.64078e+06		cell organization and biogenesis;metabolic process;regulation of biological process	cytosol;nucleus	catalytic activity
Q53T59	HCLS1-binding protein 3 OS=Homo sapiens GN=HS1BP3 PE=1 SV=1	HS1BP3	0	3	3	0.566	1.499	0.380758	0.174917	2.83198e+06	1.12454e+06	2.26829e+06	685086		regulation of biological process	endoplasmic reticulum;mitochondrion				Q53T59	HCLS1-binding protein 3 OS=Homo sapiens GN=HS1BP3 PE=1 SV=1	0	2	2	HS1BP3	1.625	0.718	0.919521	0.944841	56.5	17.51	1.74434e+06	752699	1.19503e+06	1.26739e+06		regulation of biological process	endoplasmic reticulum;mitochondrion
Q59GX2	Solute carrier family 2 (Facilitated glucose transporter), member 1 variant (Fragment) OS=Homo sapiens PE=2 SV=1	SLC2A1	0	8	7	1.728	2.164	0.61065	8.5e-06	3.93196e+07	1.91551e+07	9.90119e+07	2.99095e+07		cell communication;cell organization and biogenesis;metabolic process;regulation of biological process;response to stimulus;transport	cytoskeleton;cytosol;membrane;nucleus	protein binding;transporter activity	Insulin resistance; HIF-1 signaling pathway; Insulin secretion; Adipocytokine signaling pathway; Central carbon metabolism in cancer; Renal cell carcinoma; Bile secretion; Glucagon signaling pathway; Pathways in cancer; HTLV-I infection; Thyroid hormone signaling pathway	Photodynamic therapy-induced HIF-1 survival signaling; Insulin Signaling; Angiopoietin Like Protein 8 Regulatory Pathway; Glycolysis and Gluconeogenesis	Q59GX2	Solute carrier family 2 (Facilitated glucose transporter), member 1 variant (Fragment) OS=Homo sapiens PE=2 SV=1	0	9	9	SLC2A1	1.259	2.319	0.792577	9.31e-05	62.49	78.48	5.73649e+07	2.89934e+07	1.40766e+08	3.64468e+07		cell communication;cell organization and biogenesis;metabolic process;regulation of biological process;response to stimulus;transport	cytoskeleton;cytosol;membrane;nucleus	protein binding;transporter activity	Angiopoietin Like Protein 8 Regulatory Pathway; Glycolysis and Gluconeogenesis; Insulin Signaling; Photodynamic therapy-induced HIF-1 survival signaling
A0A024RBB0	Pleckstrin homology-like domain, family A, member 1, isoform CRA_a OS=Homo sapiens GN=PHLDA1 PE=4 SV=1	PHLDA1	0	4	4	9.461	1.089	0.0137242	0.63993	504708	241952	1.39443e+06	422443		cell death;metabolic process	cytosol;nucleus	protein binding			A0A024RBB0	Pleckstrin homology-like domain, family A, member 1, isoform CRA_a OS=Homo sapiens GN=PHLDA1 PE=4 SV=1	0	3	3	PHLDA1	100	100	9.83e-17	9.53e-17					1.61668e+06	321062		cell death;metabolic process	cytosol;nucleus	protein binding
Q5JPH6-2	Isoform 2 of Probable glutamate--tRNA ligase, mitochondrial OS=Homo sapiens GN=EARS2	EARS2	0	12	12	0.904	0.252	0.751532	0.982833	2.58332e+08	1.40059e+07	6.97332e+07	2.11808e+07		metabolic process	mitochondrion;organelle lumen	catalytic activity;metal ion binding;nucleotide binding;RNA binding			Q5JPH6-2	Isoform 2 of Probable glutamate--tRNA ligase, mitochondrial OS=Homo sapiens GN=EARS2	0	11	11	EARS2	0.743	0.391	0.765964	0.963793	32.88	19.43	2.88522e+07	2.30694e+07	2.13248e+07	2.23609e+07		metabolic process	mitochondrion;organelle lumen	catalytic activity;metal ion binding;nucleotide binding;RNA binding
A0JLT2	Mediator of RNA polymerase II transcription subunit 19 OS=Homo sapiens GN=MED19 PE=1 SV=2	MED19	0	3	3	1.59	0.459	0.95961	0.987343	707578	202438	1.75511e+06	535399		metabolic process;regulation of biological process	nucleus	protein binding			A0JLT2	Mediator of RNA polymerase II transcription subunit 19 OS=Homo sapiens GN=MED19 PE=1 SV=2	0	4	4	MED19	1.121	0.447	0.945341	0.903211	46.23	5.86	2.54778e+06	592483	99771.8	1.51572e+06		metabolic process;regulation of biological process	nucleus	protein binding
P62166	Neuronal calcium sensor 1 OS=Homo sapiens GN=NCS1 PE=1 SV=2	NCS1	0	4	4	0.507	0.798	0.108247	0.642694	2.74883e+06	1.98439e+07	1.5464e+06	472465		regulation of biological process;response to stimulus;transport	cytoplasm;cytosol;Golgi;membrane	metal ion binding;protein binding;transporter activity			P62166	Neuronal calcium sensor 1 OS=Homo sapiens GN=NCS1 PE=1 SV=2	0	2	2	NCS1	0.297	12.422	0.109125	1e-06	33.68	103.59	2.30738e+06	2.12073e+06	1.59144e+07	517565		regulation of biological process;response to stimulus;transport	cytoplasm;cytosol;Golgi;membrane	metal ion binding;protein binding;transporter activity
P32929	Cystathionine gamma-lyase OS=Homo sapiens GN=CTH PE=1 SV=3	CTH	0	6	6	0.615	1.826	0.441499	0.0983856	2.72798e+06	962028	2.20015e+06	672618		cell organization and biogenesis;metabolic process;regulation of biological process;response to stimulus	cytoplasm;cytosol	catalytic activity;protein binding	Biosynthesis of amino acids; Cysteine and methionine metabolism; Glycine, serine and threonine metabolism; Metabolic pathways; Selenocompound metabolism	Trans-sulfuration pathway; Folate Metabolism; One carbon metabolism and related pathways; Trans-sulfuration and one carbon metabolism; Vitamin B12 Metabolism; Selenium Micronutrient Network; Amino Acid metabolism	P32929	Cystathionine gamma-lyase OS=Homo sapiens GN=CTH PE=1 SV=3	0	9	9	CTH	0.876	1.178	0.793939	0.551551	89.95	90.71	4.11467e+06	1.30085e+06	2.30851e+06	2.99133e+06		cell organization and biogenesis;metabolic process;regulation of biological process;response to stimulus	cytoplasm;cytosol	catalytic activity;protein binding	Vitamin B12 Metabolism; Selenium Micronutrient Network; Amino Acid metabolism; Trans-sulfuration pathway; Folate Metabolism; One carbon metabolism and related pathways; Trans-sulfuration and one carbon metabolism
Q96RS6	NudC domain-containing protein 1 OS=Homo sapiens GN=NUDCD1 PE=1 SV=2	NUDCD1	0	6	6	1.727	0.576	0.891116	0.747552	3.90524e+06	841142	7.92496e+06	2.43042e+06			cytoplasm;cytosol;nucleus	protein binding			Q96RS6	NudC domain-containing protein 1 OS=Homo sapiens GN=NUDCD1 PE=1 SV=2	0	8	8	NUDCD1	0.882	0.225	0.839213	0.421456	50.77	3.33	1.28204e+07	4.33945e+06	2.1678e+06	4.02863e+06			cytoplasm;cytosol;nucleus	protein binding
Q5VW32	BRO1 domain-containing protein BROX OS=Homo sapiens GN=BROX PE=1 SV=1	BROX	0	3	3	1.431	0.379	0.998793	0.931008	783309	892188	3.68741e+06	1.13549e+06			membrane				Q5VW32	BRO1 domain-containing protein BROX OS=Homo sapiens GN=BROX PE=1 SV=1	0	4	4	BROX	1.411	0.434	0.974857	0.875453	15.77	12.08	1.11358e+06	1.40282e+06	1.48003e+06	1.89319e+06			membrane	protein binding
A8K171	cDNA FLJ77253, highly similar to Homo sapiens nuclear receptor interacting protein 1 (NRIP1), mRNA OS=Homo sapiens PE=2 SV=1	NRIP1	0.001	2	1	1.182	5.08	0.917976	0.0237583	250517	1.94453e+06	1.27267e+06	392162		metabolic process;regulation of biological process;response to stimulus	nucleus	DNA binding;protein binding		Aryl Hydrocarbon Receptor; Ovarian Infertility Genes; Adipogenesis	A8K171	cDNA FLJ77253, highly similar to Homo sapiens nuclear receptor interacting protein 1 (NRIP1), mRNA OS=Homo sapiens PE=2 SV=1	0.001	2	1	NRIP1	100	6.454	9.83e-17	0.0220058	0	76.5	611111	62265.8	1.35252e+06	898460		metabolic process;regulation of biological process;response to stimulus	nucleus	DNA binding;protein binding	Aryl Hydrocarbon Receptor; Ovarian Infertility Genes; Adipogenesis
P23229	Integrin alpha-6 OS=Homo sapiens GN=ITGA6 PE=1 SV=5	ITGA6	0	3	3	1.987		0.812529		429738	221311	1.94407e+06	601069		cell communication;cell differentiation;cell organization and biogenesis;cellular component movement;regulation of biological process;response to stimulus	cell surface;membrane	metal ion binding;protein binding	Hematopoietic cell lineage; Regulation of actin cytoskeleton; Cell adhesion molecules (CAMs); Small cell lung cancer; Pathways in cancer; ECM-receptor interaction; Arrhythmogenic right ventricular cardiomyopathy (ARVC); Toxoplasmosis; PI3K-Akt signaling pathway; Dilated cardiomyopathy; Focal adhesion; Hypertrophic cardiomyopathy (HCM)	Focal Adhesion; Integrin-mediated Cell Adhesion; Regulation of Apoptosis by Parathyroid Hormone-related Protein; Arrhythmogenic Right Ventricular Cardiomyopathy; Alpha 6 Beta 4 signaling pathway; Focal Adhesion-PI3K-Akt-mTOR-signaling pathway	P23229	Integrin alpha-6 OS=Homo sapiens GN=ITGA6 PE=1 SV=5	0	8	8	ITGA6	1.085	0.317	0.901694	0.666162	25.59	13.15	459998	494652	1.9023e+06	4.00475e+06		cell communication;cell differentiation;cell organization and biogenesis;cellular component movement;regulation of biological process;response to stimulus	cell surface;membrane	metal ion binding;protein binding	Arrhythmogenic Right Ventricular Cardiomyopathy; Alpha 6 Beta 4 signaling pathway; Focal Adhesion-PI3K-Akt-mTOR-signaling pathway; Focal Adhesion; Integrin-mediated Cell Adhesion; Regulation of Apoptosis by Parathyroid Hormone-related Protein
G5EA03	LIM and calponin homology domains-containing protein 1 OS=Homo sapiens GN=LIMCH1 PE=1 SV=1	LIMCH1	0	6	6	0.94	0.447	0.769291	0.580778	5.2163e+07	4.66882e+06	1.57784e+07	4.88587e+06		cell organization and biogenesis		metal ion binding;protein binding			-1	-1	-1	-1	-1	-1	-1	-1	-1	-1	-1	-1	-1	-1	-1	-1	-1	-1	-1	-1	-1
B2RAW8	cDNA, FLJ95164, highly similar to Homo sapiens SEC14-like 2 (S. cerevisiae) (SEC14L2), mRNA OS=Homo sapiens PE=2 SV=1	SEC14L2	0	4	4	0.275	0.828	0.0360013	0.758136	1.21027e+06	237555	1.6295e+06	505268		metabolic process;regulation of biological process;transport	cytoplasm;cytosol;nucleus	transporter activity			B2RAW8	cDNA, FLJ95164, highly similar to Homo sapiens SEC14-like 2 (S. cerevisiae) (SEC14L2), mRNA OS=Homo sapiens PE=2 SV=1	0	4	4	SEC14L2	0.643	0.776	0.549954	0.920735	21.25	24.36	650745	423825	2.02731e+06	277143		metabolic process;regulation of biological process;transport	cytoplasm;cytosol;nucleus	transporter activity
Q9Y657	Spindlin-1 OS=Homo sapiens GN=SPIN1 PE=1 SV=3	SPIN1	0	6	5	7.766	0.81	0.00817068	0.301116	9.89591e+06	768767	1.10173e+07	3.42076e+06		cell organization and biogenesis;development;metabolic process;regulation of biological process;response to stimulus	cytosol;membrane;nucleus	protein binding			Q9Y657	Spindlin-1 OS=Homo sapiens GN=SPIN1 PE=1 SV=3	0	5	3	SPIN1	2.918	1.218	0.379552	0.276782	66.99	54.68	8.06501e+06	1.83008e+06	1.05276e+07	5.92345e+06		cell organization and biogenesis;development;metabolic process;regulation of biological process;response to stimulus	cytosol;membrane;nucleus	protein binding
P56282	DNA polymerase epsilon subunit 2 OS=Homo sapiens GN=POLE2 PE=1 SV=2	POLE2	0	4	4	100	0.488	8.7e-17	0.977452	2.44321e+06		1.26247e+06	396204		cell organization and biogenesis;metabolic process;response to stimulus	nucleus	catalytic activity;DNA binding;protein binding	Purine metabolism; Nucleotide excision repair; Pyrimidine metabolism; Base excision repair; DNA replication; Metabolic pathways; HTLV-I infection	DNA Replication; Retinoblastoma (RB) in Cancer; G1 to S cell cycle control	P56282	DNA polymerase epsilon subunit 2 OS=Homo sapiens GN=POLE2 PE=1 SV=2	0	2	2	POLE2	0.865	0.47	0.765265	0.872263	3.9	5.32	1.64004e+06	212570	598002	165585		cell organization and biogenesis;cellular homeostasis;metabolic process;response to stimulus	nucleus	catalytic activity;DNA binding;protein binding	Retinoblastoma (RB) in Cancer; G1 to S cell cycle control; DNA Replication
B2RCN8	cDNA, FLJ96179, highly similar to Homo sapiens glucocorticoid modulatory element binding protein 1 (GMEB1), transcript variant 1, mRNA OS=Homo sapiens PE=2 SV=1	GMEB1	0.003	3	3	1.069	2.845	0.86091	0.017873	3.89411e+06	2.32289e+06	1.21193e+06	381675		metabolic process;regulation of biological process	cytoplasm;nucleus	DNA binding;metal ion binding			-1	-1	-1	-1	-1	-1	-1	-1	-1	-1	-1	-1	-1	-1	-1	-1	-1	-1	-1	-1	-1
Q7Z3U7	Protein MON2 homolog OS=Homo sapiens GN=MON2 PE=1 SV=3	MON2	0.004	2	2	0.577	0.431	0.375611	0.97938	1.60696e+06	2.53814e+06	2.51846e+06	799893		transport	cytosol	protein binding			Q7Z3U7	Protein MON2 homolog OS=Homo sapiens GN=MON2 PE=1 SV=3	0	5	5	MON2	1.237	0.293	0.99369	0.669524	63.44	3.87	5.01524e+06	7.64537e+06	4.58767e+06	6.33513e+06		transport	cytosol	protein binding
Q4KWH8	1-phosphatidylinositol 4,5-bisphosphate phosphodiesterase eta-1 OS=Homo sapiens GN=PLCH1 PE=1 SV=1	PLCH1	0.002	2	2	2.35	2.547	0.758876	0.0365799	1.70357e+06	584600	2.36856e+06	754689		metabolic process;regulation of biological process;response to stimulus	cytoplasm;cytosol;membrane	catalytic activity;metal ion binding;protein binding;signal transducer activity	Metabolic pathways; Inositol phosphate metabolism	GPR40 PATHWAY; Mesodermal Commitment Pathway	-1	-1	-1	-1	-1	-1	-1	-1	-1	-1	-1	-1	-1	-1	-1	-1	-1	-1	-1	-1	-1
A5D8V6	Vacuolar protein sorting-associated protein 37C OS=Homo sapiens GN=VPS37C PE=1 SV=2	VPS37C	0	2	2	1.407	0.602	0.979845	0.957258	311857	433977	483061	155537		cell communication;cell organization and biogenesis;metabolic process;response to stimulus;transport	endosome;membrane	catalytic activity;motor activity;protein binding	Endocytosis		-1	-1	-1	-1	-1	-1	-1	-1	-1	-1	-1	-1	-1	-1	-1	-1	-1	-1	-1	-1	-1
A0A0U1RQQ9	SCY1-like protein 2 OS=Homo sapiens GN=SCYL2 PE=1 SV=1	SCYL2	0	4	4	2.171	0.661	0.769291	0.624759	3.58291e+06	523120	7.36135e+06	2.3823e+06		metabolic process;regulation of biological process;transport	Golgi;membrane	catalytic activity;nucleotide binding;protein binding			A0A0U1RQQ9	SCY1-like protein 2 OS=Homo sapiens GN=SCYL2 PE=1 SV=1	0	7	7	SCYL2	1.138	0.786	0.951632	0.812437	72.8	29.5	7.83253e+06	1.10455e+06	1.00252e+06	1.52829e+06		metabolic process;regulation of biological process;transport	Golgi;membrane	catalytic activity;nucleotide binding;protein binding
B4DJL3	cDNA FLJ51219, highly similar to Homo sapiens mediator of RNA polymerase II transcription, subunit 18 homolog (MED18), mRNA OS=Homo sapiens PE=2 SV=1	MED18	0.001	2	2	0.694	1.783	0.558843	0.121605	2.18007e+06	1.33495e+06	3.35678e+06	1.08849e+06		metabolic process;regulation of biological process		catalytic activity;protein binding			B4DJL3	cDNA FLJ51219, highly similar to Homo sapiens mediator of RNA polymerase II transcription, subunit 18 homolog (MED18), mRNA OS=Homo sapiens PE=2 SV=1	0.003	2	2	MED18	0.652	0.21	0.590869	0.37252	19.21	1.54	143156	1.50114e+06	92698.4	44137.6		metabolic process;regulation of biological process		catalytic activity;protein binding
P13196	5-aminolevulinate synthase, nonspecific, mitochondrial OS=Homo sapiens GN=ALAS1 PE=1 SV=2	ALAS1	0	11	11	6.135	3.253	0.0206547	0.000561125	6.63609e+06	1.3389e+06	2.00866e+07	6.59856e+06		cell organization and biogenesis;metabolic process;regulation of biological process	cytosol;mitochondrion;organelle lumen	catalytic activity;protein binding	Glycine, serine and threonine metabolism; Metabolic pathways; Porphyrin and chlorophyll metabolism	Heme Biosynthesis; Constitutive Androstane Receptor Pathway	-1	-1	-1	-1	-1	-1	-1	-1	-1	-1	-1	-1	-1	-1	-1	-1	-1	-1	-1	-1	-1
Q9BPY3	Protein FAM118B OS=Homo sapiens GN=FAM118B PE=1 SV=1	FAM118B	0.001	2	2	100		8.7e-17		1.16948e+06		1493646	491308		cell organization and biogenesis	nucleus	protein binding			-1	-1	-1	-1	-1	-1	-1	-1	-1	-1	-1	-1	-1	-1	-1	-1	-1	-1	-1	-1	-1
A8K228	cDNA FLJ77874, highly similar to Homo sapiens glycine C-acetyltransferase (2-amino-3-ketobutyrate coenzyme A ligase), mRNA OS=Homo sapiens PE=2 SV=1	GCAT	0	4	1	1.128	3.578	0.879191	0.00272077	1.47556e+06	2.0893e+06	6.52726e+06	2.15664e+06		metabolic process	membrane;mitochondrion	catalytic activity	Glycine, serine and threonine metabolism		A8K228	cDNA FLJ77874, highly similar to Homo sapiens glycine C-acetyltransferase (2-amino-3-ketobutyrate coenzyme A ligase), mRNA OS=Homo sapiens PE=2 SV=1	0	3	1	GCAT	2.328	1.79	0.723613	0.428161	131.52	114.96	1.39202e+06	1.42715e+06	1.93449e+06	4.67753e+06		metabolic process	membrane;mitochondrion	catalytic activity
P17275	Transcription factor jun-B OS=Homo sapiens GN=JUNB PE=1 SV=1	JUNB	0	7	7	9.854	13.727	0.00541495	5.29e-08	349402	76744.1	1.02704e+07	3.39723e+06		cell differentiation;cell proliferation;metabolic process;regulation of biological process;response to stimulus	chromosome;nucleus	DNA binding;protein binding	Osteoclast differentiation; TNF signaling pathway	Aryl Hydrocarbon Receptor Pathway; Corticotropin-releasing hormone signaling pathway; TGF-beta Signaling Pathway; Kit receptor signaling pathway; Oncostatin M Signaling Pathway; Oxidative Stress; IL-6 signaling pathway	P17275	Transcription factor jun-B OS=Homo sapiens GN=JUNB PE=1 SV=1	0	5	5	JUNB	7.985	7.493	0.0588792	0.000228872	25.33	72.18	611547	231902	8.81537e+06	844774		cell differentiation;cell proliferation;metabolic process;regulation of biological process;response to stimulus	chromosome;nucleus	DNA binding;protein binding	Oncostatin M Signaling Pathway; Oxidative Stress; IL-6 signaling pathway; Aryl Hydrocarbon Receptor Pathway; Corticotropin-releasing hormone signaling pathway; TGF-beta Signaling Pathway; Kit receptor signaling pathway
P62699	YPE	YPEL5	0	4	4	1.998	1.811	0.806795	0.0239691	3.56468e+06	870284	8.70086e+06	2.88422e+06		transport	extracellular	metal ion binding			P62699	Protein yippee-like 5 OS=Homo sapiens GN=YPEL5 PE=1 SV=1	0	5	5	YPEL5	4.089	3.965	0.323201	0.00323179	55.82	88.52	4.98753e+06	1.24642e+06	7.61294e+06	4.59012e+06		transport	extracellular	metal ion binding
P07205	Phosphoglycerate kinase 2 OS=Homo sapiens GN=PGK2 PE=1 SV=3	PGK2	0	7	2	0.954	0.966	0.791286	0.00860449	1.39697e+08	4.86367e+07	138525390	4.64878e+07		cellular component movement;metabolic process	cytoplasm;nucleus	catalytic activity;nucleotide binding	Glycolysis / Gluconeogenesis; Metabolic pathways; Carbon metabolism; Biosynthesis of amino acids	Glycolysis and Gluconeogenesis; Cori Cycle	P07205	Phosphoglycerate kinase 2 OS=Homo sapiens GN=PGK2 PE=1 SV=3	0	6	1	PGK2	0.731	1.578	0.867578	0.000763779	22.87	68.51	1.57538e+08	1.18305e+08	2.55874e+08	5.91257e+07		cellular component movement;metabolic process	cytoplasm;nucleus	catalytic activity;nucleotide binding	Glycolysis and Gluconeogenesis; Cori Cycle
Q7Z351	Putative uncharacterized protein DKFZp686N02209 OS=Homo sapiens GN=DKFZp686N02209 PE=2 SV=1	IGHG1	0	6	5	0.22	0.227	6.54e-06	0.764243	4.5851e+07	5.34577e+07	4.103e+06	1.388e+06		cell organization and biogenesis;defense response;metabolic process;regulation of biological process;response to stimulus	extracellular	catalytic activity;protein binding			Q7Z351	Putative uncharacterized protein DKFZp686N02209 OS=Homo sapiens GN=DKFZp686N02209 PE=2 SV=1	0	8	6	IGHG1	0.341	0.402	0.0403363	0.962158	13.09	20.64	3.08753e+07	3.33632e+07	6.98063e+06	2.82927e+06		cell organization and biogenesis;defense response;metabolic process;regulation of biological process;response to stimulus	extracellular	catalytic activity;protein binding
Q9BQC3	Diphthamide biosynthesis protein 2 OS=Homo sapiens GN=DPH2 PE=1 SV=1	DPH2	0	5	5	0.613	0.103	0.408335	0.0916532	3.9919e+06	436411	1.10803e+06	377411		metabolic process	cytosol	catalytic activity;protein binding			Q9BQC3	Diphthamide biosynthesis protein 2 OS=Homo sapiens GN=DPH2 PE=1 SV=1	0	6	6	DPH2	2.353	0.25	0.707867	0.556948	115.68	6.12	7.2624e+06	2.46239e+06	4.28592e+06	3.8364e+06		metabolic process	cytosol	catalytic activity;protein binding
O43665-3	Isoform 3 of Regulator of G-protein signaling 10 OS=Homo sapiens GN=RGS10	RGS10	0	4	4	1.32	0.256	0.970975	0.708867	9.79004e+06	1.27427e+06	1.38766e+06	476535		regulation of biological process;response to stimulus	cytosol;membrane;nucleus	enzyme regulator activity;protein binding		Mesodermal Commitment Pathway; Myometrial Relaxation and Contraction Pathways; Calcium Regulation in the Cardiac Cell	O43665-3	Isoform 3 of Regulator of G-protein signaling 10 OS=Homo sapiens GN=RGS10	0	3	3	RGS10	0.565	0.116	0.461409	0.0707584	35.89	0.24	5.44139e+06	3.20884e+06	596151	1.15378e+06		regulation of biological process;response to stimulus	cytosol;membrane;nucleus	enzyme regulator activity;protein binding	Mesodermal Commitment Pathway; Myometrial Relaxation and Contraction Pathways; Calcium Regulation in the Cardiac Cell
Q8NEY1	Neuron navigator 1 OS=Homo sapiens GN=NAV1 PE=1 SV=2	NAV1	0.002	2	2	100	100	8.7e-17	7.1e-17			480253	165241		cell differentiation;cell organization and biogenesis;cellular component movement;development	cytoplasm;cytoskeleton	catalytic activity;nucleotide binding;protein binding;RNA binding			-1	-1	-1	-1	-1	-1	-1	-1	-1	-1	-1	-1	-1	-1	-1	-1	-1	-1	-1	-1	-1
Q9UBN6	Tumor necrosis factor receptor superfamily member 10D OS=Homo sapiens GN=TNFRSF10D PE=1 SV=1	TNFRSF10D	0	3	3	1.501	5.537	0.963372	0.000777803	462030	272286	6.3346e+06	2.19438e+06		cell death;cellular component movement;defense response;development;regulation of biological process;response to stimulus	membrane	protein binding;receptor activity;signal transducer activity	Measles; Influenza A; Cytokine-cytokine receptor interaction; Natural killer cell mediated cytotoxicity; Apoptosis		Q9UBN6	Tumor necrosis factor receptor superfamily member 10D OS=Homo sapiens GN=TNFRSF10D PE=1 SV=1	0	6	6	TNFRSF10D	1.708	5.325	0.895028	0.000562188	234.32	144.42	1.50734e+06	278214	1.32936e+07	2.33367e+06		cell death;cellular component movement;defense response;development;regulation of biological process;response to stimulus	membrane	protein binding;receptor activity;signal transducer activity
Q96KC2	ADP-ribosylation factor-like protein 5B OS=Homo sapiens GN=ARL5B PE=1 SV=1	ARL5B	0.006	2	2	6.106	4.229	0.11219	0.0483029	346635	97481	659083	230305		regulation of biological process;response to stimulus		catalytic activity;nucleotide binding;protein binding;signal transducer activity			-1	-1	-1	-1	-1	-1	-1	-1	-1	-1	-1	-1	-1	-1	-1	-1	-1	-1	-1	-1	-1
Q9BVI0	PHD finger protein 20 OS=Homo sapiens GN=PHF20 PE=1 SV=2	PHF20	0	4	4	10.599	2.753	0.00799803	0.109985	58486.2	96481.4	1.76607e+06	624087		cell organization and biogenesis;metabolic process;regulation of biological process	cytosol;membrane;nucleus	catalytic activity;DNA binding;metal ion binding;protein binding			Q9BVI0	PHD finger protein 20 OS=Homo sapiens GN=PHF20 PE=1 SV=2	0	4	4	PHF20		3.327		0.181361		33.55	84473.5	10122.2	511950	880509		cell organization and biogenesis;metabolic process;regulation of biological process	cytosol;membrane;nucleus	catalytic activity;DNA binding;metal ion binding;protein binding
A6NCE7	Microtubule-associated proteins 1A/1B light chain 3 beta 2 OS=Homo sapiens GN=MAP1LC3B2 PE=2 SV=1	MAP1LC3B2	0.001	4	4	10.853	11.659	0.00120121	2.89e-10	984296	422048	1.58873e+07	5.63954e+06		cell organization and biogenesis;metabolic process	cytoplasm;cytoskeleton;membrane				A6NCE7	Microtubule-associated proteins 1A/1B light chain 3 beta 2 OS=Homo sapiens GN=MAP1LC3B2 PE=2 SV=1	0.001	2	2	MAP1LC3B2	47.734	20.869	6.97e-07	0.000490093	30.34	29.54	278362	50202.7	1.8403e+06	3.63031e+06		cell communication;cell organization and biogenesis;metabolic process;response to stimulus	cytoplasm;cytoskeleton;cytosol;membrane
A8K6U0	cDNA FLJ77572, highly similar to Homo sapiens intracellular membrane-associated calcium-independent phospholipase A2 gamma (IPLA2(GAMMA)), mRNA OS=Homo sapiens PE=2 SV=1	PNPLA8	0	6	6	1.38	1.714	0.996938	0.0696324	2.4283e+06	2.69002e+06	5.33449e+06	1.89837e+06		cell death;metabolic process;transport	membrane	catalytic activity;nucleotide binding		Eicosanoid Synthesis	A8K6U0	cDNA FLJ77572, highly similar to Homo sapiens intracellular membrane-associated calcium-independent phospholipase A2 gamma (IPLA2(GAMMA)), mRNA OS=Homo sapiens PE=2 SV=1	0	9	9	PNPLA8	1.575	1.543	0.895925	0.22732	95.5	51.35	3.16589e+06	1.49527e+06	7.29352e+06	5.77801e+06		cell death;metabolic process;transport	membrane	catalytic activity;nucleotide binding	Eicosanoid Synthesis
Q659A1	Little elongation complex subunit 2 OS=Homo sapiens GN=ICE2 PE=1 SV=2	NARG2; ICE2	0.002	2	2	1.697	0.452	0.942813	0.964953	489125	214472	494095	177311		metabolic process;regulation of biological process	cytosol;nucleus	protein binding			Q659A1	Little elongation complex subunit 2 OS=Homo sapiens GN=ICE2 PE=1 SV=2	0	2	2	NARG2; ICE2	3.818	2.42	0.3839	0.330155	86.4	98.43	667417	295523	1.72482e+06	617916		metabolic process;regulation of biological process	cytosol;nucleus	protein binding
Q53F18	Homer 1 variant (Fragment) OS=Homo sapiens PE=2 SV=1	HOMER1	0	4	3		0.78		0.8486	451781	101023	819993	295080		cell communication;metabolic process;regulation of biological process;response to stimulus	cytosol	protein binding			Q53F18	Homer 1 variant (Fragment) OS=Homo sapiens PE=2 SV=1	0	4	4	HOMER1	2.297	1.263	0.723613	0.627474	18.32	83.89	2.04828e+06	221288	1.55569e+06	1.16229e+06		cell communication;metabolic process;regulation of biological process;response to stimulus	cytosol	protein binding
Q96IV0	Peptide-N(4)-(N-acetyl-beta-glucosaminyl)asparagine amidase OS=Homo sapiens GN=NGLY1 PE=1 SV=1	NGLY1	0	5	5	2.678	1.385	0.590823	0.393985	769874	303161	2.22153e+06	799995		metabolic process	cytoplasm;cytosol;nucleus	catalytic activity;metal ion binding;protein binding	Protein processing in endoplasmic reticulum		Q96IV0	Peptide-N(4)-(N-acetyl-beta-glucosaminyl)asparagine amidase OS=Homo sapiens GN=NGLY1 PE=1 SV=1	0	6	6	NGLY1	2.233	1.814	0.748535	0.308988	61.85	25.84	1.11758e+06	131439	3.22007e+06	1.13456e+06		metabolic process	cytoplasm;cytosol;nucleus	catalytic activity;metal ion binding;protein binding
H3BMI8	Telomeric repeat-binding factor 2-interacting protein 1 (Fragment) OS=Homo sapiens GN=TERF2IP PE=1 SV=1		0	3	2	100	14.139	8.7e-17	1.66e-08	546622		7.86386e+06	2.8394e+06				DNA binding			-1	-1	-1	-1	-1	-1	-1	-1	-1	-1	-1	-1	-1	-1	-1	-1	-1	-1	-1	-1	-1
B7Z5R5	cDNA FLJ61652, highly similar to Mus musculus DEP domain containing 1a (Depdc1a), mRNA OS=Homo sapiens PE=2 SV=1	DEPDC1	0.004	2	1	100	100	8.7e-17	7.1e-17			793555	286586		metabolic process;regulation of biological process;response to stimulus	nucleus	enzyme regulator activity;protein binding			-1	-1	-1	-1	-1	-1	-1	-1	-1	-1	-1	-1	-1	-1	-1	-1	-1	-1	-1	-1	-1
E9PJD7	Cysteine and histidine-rich protein 1 OS=Homo sapiens GN=CYHR1 PE=1 SV=1	CYHR1	0	6	6	1.125	0.383	0.887996	0.929307	3.39378e+06	991188	1.9598e+06	707880		metabolic process		catalytic activity;metal ion binding;protein binding			E9PJD7	Cysteine and histidine-rich protein 1 OS=Homo sapiens GN=CYHR1 PE=1 SV=1	0	6	6	CYHR1	1.41	0.398	0.969816	0.823155	29.45	8.73	5.05739e+06	1.22437e+06	2.22225e+06	2.02202e+06				metal ion binding;protein binding
FAM118B	Zinc finger protein 3 OS=Homo sapiens GN=ZNF3 PE=1 SV=3	ZNF3	0	2	1	0.142	4.984	0.0022534	0.047311	15268.9	61073.1	76095.8	27908		cell differentiation;development;metabolic process;regulation of biological process	nucleus	DNA binding;metal ion binding;protein binding			-1	-1	-1	-1	-1	-1	-1	-1	-1	-1	-1	-1	-1	-1	-1	-1	-1	-1	-1	-1	-1
Q9UJM3	ERBB receptor feedback inhibitor 1 OS=Homo sapiens GN=ERRFI1 PE=1 SV=1	ERRFI1	0	7	7	1.955	5.458	0.806795	4.06e-06	2.10197e+06	1.6487e+06	1.68296e+07	6.1954e+06		regulation of biological process;response to stimulus	cytoplasm;cytosol;membrane;nucleus	enzyme regulator activity;protein binding		Signaling Pathways in Glioblastoma; EGF/EGFR Signaling Pathway	-1	-1	-1	-1	-1	-1	-1	-1	-1	-1	-1	-1	-1	-1	-1	-1	-1	-1	-1	-1	-1
P52788	Spermine synthase OS=Homo sapiens GN=SMS PE=1 SV=2	SMS	0	25	25	0.882	0.554	0.668611	0.188436	1.77361e+08	3.76825e+07	1.09136e+08	4.04771e+07		metabolic process	cytosol	catalytic activity	Metabolic pathways; Glutathione metabolism; Cysteine and methionine metabolism; beta-Alanine metabolism; Arginine and proline metabolism	Urea cycle and metabolism of amino groups; Amino Acid metabolism	P52788	Spermine synthase OS=Homo sapiens GN=SMS PE=1 SV=2	0	28	28	SMS	0.569	0.53	0.515599	0.524989	23.17	15.67	1.82492e+08	8.77754e+07	9.50869e+07	5.45499e+07		metabolic process	cytosol	catalytic activity	Amino Acid metabolism; Urea cycle and metabolism of amino groups
Q9NR33	DNA polymerase epsilon subunit 4 OS=Homo sapiens GN=POLE4 PE=1 SV=2	POLE4	0	3	3	1.349	0.721	0.980383	0.60053	5.53955e+06	637668	2.929e+06	1.08994e+06		cell organization and biogenesis;metabolic process	nucleus	catalytic activity;DNA binding;protein binding	HTLV-I infection; Pyrimidine metabolism; Purine metabolism; Nucleotide excision repair; Base excision repair; DNA replication; Metabolic pathways		Q9NR33	DNA polymerase epsilon subunit 4 OS=Homo sapiens GN=POLE4 PE=1 SV=2	0	3	3	POLE4	1.321	0.496	0.979468	0.990685	79.36	22.37	1.02722e+07	3.66378e+06	3.55091e+06	3.76389e+06		cell organization and biogenesis;cellular homeostasis;metabolic process	nucleus	catalytic activity;DNA binding;protein binding
Q9NUN5-4	Isoform 4 of Probable lysosomal cobalamin transporter OS=Homo sapiens GN=LMBRD1	LMBRD1	0	2	1	0.763	0.279	0.516012	0.876699	2.75621e+07	3.17106e+07	2.8688e+06	1.06968e+06		metabolic process;regulation of biological process;transport	membrane	protein binding;transporter activity			-1	-1	-1	-1	-1	-1	-1	-1	-1	-1	-1	-1	-1	-1	-1	-1	-1	-1	-1	-1	-1
Q9NWX6	Probable tRNA(His) guanylyltransferase OS=Homo sapiens GN=THG1L PE=1 SV=2	THG1L	0	4	4	100		8.7e-17		806006		1.43936e+06	537741		cell organization and biogenesis;metabolic process	cytoplasm;cytosol;mitochondrion	catalytic activity;metal ion binding;nucleotide binding;protein binding;RNA binding			Q9NWX6	Probable tRNA(His) guanylyltransferase OS=Homo sapiens GN=THG1L PE=1 SV=2	0	4	4	THG1L	0.836	0.447	0.731366	0.898711	58.87	12.29	3.22136e+06	3.24637e+06	1.28843e+06	2.29325e+06		cell organization and biogenesis;metabolic process	cytoplasm;cytosol;mitochondrion	catalytic activity;metal ion binding;nucleotide binding;protein binding;RNA binding
P27540	Aryl hydrocarbon receptor nuclear translocator OS=Homo sapiens GN=ARNT PE=1 SV=1	ARNT	0	5	5	100	1.474	8.7e-17	0.287756	1.49375e+06		1.75091e+06	656579		cell differentiation;metabolic process;regulation of biological process;response to stimulus	cytoplasm;nucleus	DNA binding;protein binding;receptor activity;signal transducer activity	HIF-1 signaling pathway; Renal cell carcinoma; Chemical carcinogenesis; Pathways in cancer	Photodynamic therapy-induced HIF-1 survival signaling; Aryl Hydrocarbon Receptor; Aryl Hydrocarbon Receptor Pathway; Angiogenesis	P27540	Aryl hydrocarbon receptor nuclear translocator OS=Homo sapiens GN=ARNT PE=1 SV=1	0	5	5	ARNT	100	1.465	9.83e-17	0.616038		0	470168		1.4028e+06	419919		cell differentiation;metabolic process;regulation of biological process;response to stimulus	cytoplasm;nucleus	DNA binding;protein binding;receptor activity;signal transducer activity	Aryl Hydrocarbon Receptor; Aryl Hydrocarbon Receptor Pathway; Angiogenesis; Photodynamic therapy-induced HIF-1 survival signaling
O14730	Serine/threonine-protein kinase RIO3 OS=Homo sapiens GN=RIOK3 PE=1 SV=2	RIOK3	0.001	2	2	2.644	8.84	0.697036	0.00485666	36483.3	48923	344410	129358		defense response;metabolic process;regulation of biological process;response to stimulus	cytoplasm;cytosol;membrane	catalytic activity;metal ion binding;nucleotide binding;protein binding			O14730	Serine/threonine-protein kinase RIO3 OS=Homo sapiens GN=RIOK3 PE=1 SV=2	0	3	3	RIOK3	5.469	3.501	0.204935	0.118927	99.92	98.27	182701	36784.8	890831	156640		defense response;metabolic process;regulation of biological process;response to stimulus	cytoplasm;cytosol;membrane	catalytic activity;metal ion binding;nucleotide binding;protein binding
Q9NVR0	Kelch-like protein 11 OS=Homo sapiens GN=KLHL11 PE=1 SV=1	KLHL11	0.002	2	2	100	100	8.7e-17	7.1e-17			2.34582e+06	881633		metabolic process;regulation of biological process	cytoplasm;cytosol;nucleus	protein binding			Q9NVR0	Kelch-like protein 11 OS=Homo sapiens GN=KLHL11 PE=1 SV=1	0	3	3	KLHL11		100		9.53e-17				52444	389024	120557		metabolic process;regulation of biological process	cytoplasm;cytosol;nucleus	protein binding
O00622	Protein CYR61 OS=Homo sapiens GN=CYR61 PE=1 SV=1	CYR61	0	7	7	2.785	3.33	0.558843	0.00350868	1.72207e+06	1.03503e+06	6.317e+06	2.38282e+06		cell death;cell differentiation;cell organization and biogenesis;cell proliferation;cellular component movement;metabolic process;regulation of biological process;response to stimulus	extracellular;organelle lumen	nucleotide binding;protein binding		Oncostatin M Signaling Pathway; Hypertrophy Model	O00622	Protein CYR61 OS=Homo sapiens GN=CYR61 PE=1 SV=1	0	8	8	CYR61	0.859	2.824	0.758506	0.0149382	18.62	129.91	4.3827e+06	4.66355e+06	8.48825e+06	1.7757e+06		cell communication;cell death;cell differentiation;cell organization and biogenesis;cell proliferation;cellular component movement;metabolic process;regulation of biological process;response to stimulus	extracellular;organelle lumen	nucleotide binding;protein binding	Oncostatin M Signaling Pathway; Hypertrophy Model
Q00653	Nuclear factor NF-kappa-B p100 subunit OS=Homo sapiens GN=NFKB2 PE=1 SV=4	NFKB2	0	8	8	2.822	1.21	0.559938	0.392084	1.64867e+06	831852	2.04279e+06	771639		cell differentiation;cell organization and biogenesis;defense response;metabolic process;regulation of biological process;response to stimulus	cytoplasm;cytosol;nucleus	DNA binding;protein binding	Breast cancer; Viral carcinogenesis; HTLV-I infection; Epstein-Barr virus infection; Pathways in cancer; MAPK signaling pathway; Osteoclast differentiation; Legionellosis; NF-kappa B signaling pathway	Selenium Micronutrient Network; Toll-like Receptor Signaling; Sudden Infant Death Syndrome (SIDS) Susceptibility Pathways; TNF related weak inducer of apoptosis (TWEAK) Signaling Pathway; Vitamin B12 Metabolism; TNF alpha Signaling Pathway; Toll-like receptor signaling pathway; ApoE and miR-146 in inflammation and atherosclerosis; Neural Crest Differentiation; EBV LMP1 signaling; Photodynamic the…	Q00653	Nuclear factor NF-kappa-B p100 subunit OS=Homo sapiens GN=NFKB2 PE=1 SV=4	0	8	8	NFKB2	1.172	1.176	0.953123	0.613194	49.98	25.05	1.45386e+06	1.01273e+06	2.64865e+06	627679		cell differentiation;cell organization and biogenesis;defense response;metabolic process;regulation of biological process;response to stimulus	cytoplasm;cytosol;nucleus	DNA binding;protein binding	Neural Crest Differentiation; EBV LMP1 signaling; Photodynamic therapy-induced NF-kB survival signaling; RANKL/RANK (Receptor activator of NFKB (ligand)) Signaling Pathway; Regulation of toll-like receptor signaling pathway; Folate Metabolism; Selenium Micronutrient Network; Toll-like Receptor Signaling; Sudden Infant Death Syndrome (SIDS) Susceptibility Pathways; TNF related weak inducer of apop…
Q9NR77	Peroxisomal membrane protein 2 OS=Homo sapiens GN=PXMP2 PE=1 SV=3	PXMP2	0.004	2	2	2.019	0.562	0.831619	0.965032	110067	367560	830047	316057			cytoplasm;membrane	protein binding	Peroxisome		Q9NR77	Peroxisomal membrane protein 2 OS=Homo sapiens GN=PXMP2 PE=1 SV=3	0.004	2	2	PXMP2	0.241	0.462	0.0581798	0.919152	15.78	17.8	2.6348e+06	1.83974e+06	5.58093e+06	344441			cytoplasm;membrane	protein binding
Q96K58-2	Isoform 2 of Zinc finger protein 668 OS=Homo sapiens GN=ZNF668	ZNF668	0	2	2	1.245	1.85	0.925543	0.373214	44258	89917.6	315043	119996				metal ion binding			Q96K58-2	Isoform 2 of Zinc finger protein 668 OS=Homo sapiens GN=ZNF668	0	3	3	ZNF668	0.949	0.606	0.810991	0.958622	32.01	22.34	448339	643471	121169	90000.8		metabolic process;regulation of biological process	nucleus	DNA binding;metal ion binding
Q12882	Dihydropyrimidine dehydrogenase [NADP(+)] OS=Homo sapiens GN=DPYD PE=1 SV=2	DPYD	0	4	4	0.295	2.026	0.042698	0.228018	519123	750984	1.66918e+06	638295		metabolic process	cytoplasm;cytosol	catalytic activity;metal ion binding;nucleotide binding;protein binding	Pantothenate and CoA biosynthesis; Pyrimidine metabolism; Drug metabolism - other enzymes; Metabolic pathways; beta-Alanine metabolism	Fluoropyrimidine Activity; TYROBP Causal Network	Q12882	Dihydropyrimidine dehydrogenase [NADP(+)] OS=Homo sapiens GN=DPYD PE=1 SV=2	0	5	5	DPYD		1.867		0.409581		16.31	853049	227439	2.64762e+06	760748		metabolic process	cytoplasm;cytosol	catalytic activity;metal ion binding;nucleotide binding;protein binding	TYROBP Causal Network; Fluoropyrimidine Activity
O00458	Interferon-related developmental regulator 1 OS=Homo sapiens GN=IFRD1 PE=1 SV=4	IFRD1	0	3	3	3.563	6.046	0.453792	0.0168343	294770	202494	779456	300905		cell differentiation;development;regulation of biological process	cytoplasm;nucleus			Hypertrophy Model	O00458	Interferon-related developmental regulator 1 OS=Homo sapiens GN=IFRD1 PE=1 SV=4	0	3	3	IFRD1		4.15		0.0910292		73.6	71203.2	189033	1.6233e+06	499886		cell differentiation;development;regulation of biological process	cytoplasm;nucleus		Hypertrophy Model
P15408	Fos-related antigen 2 OS=Homo sapiens GN=FOSL2 PE=1 SV=1	FOSL2	0	5	5	3.734	4.298	0.197885	3.35e-05	1.57232e+06	1.69969e+06	1.40269e+07	5.4224e+06		cell death;metabolic process;regulation of biological process	nucleus	DNA binding;protein binding	Osteoclast differentiation	Corticotropin-releasing hormone signaling pathway	P15408	Fos-related antigen 2 OS=Homo sapiens GN=FOSL2 PE=1 SV=1	0	5	5	FOSL2	1.84	5.834	0.885137	1.55e-05	144.17	75.62	3.608e+06	1.50196e+06	1.91038e+07	4.328e+06		cell death;metabolic process;regulation of biological process	nucleus	DNA binding;protein binding	Corticotropin-releasing hormone signaling pathway
Q32MZ4-4	Isoform 4 of Leucine-rich repeat flightless-interacting protein 1 OS=Homo sapiens GN=LRRFIP1	LRRFIP1	0	3	1	1.493	0.455	0.989555	0.957996	1.45456e+06	356282	535147	208133		metabolic process;regulation of biological process	cytoplasm;cytoskeleton;cytosol;membrane;nucleus	DNA binding;protein binding;RNA binding			Q32MZ4-4	Isoform 4 of Leucine-rich repeat flightless-interacting protein 1 OS=Homo sapiens GN=LRRFIP1	0	6	1	LRRFIP1	1.483	0.769	0.943031	0.850292	75.96	60.03	4.78271e+06	1.77461e+06	2.79443e+06	2.20281e+06		metabolic process;regulation of biological process	cytoplasm;cytoskeleton;cytosol;membrane;nucleus	DNA binding;protein binding;RNA binding
Q9Y5K6	CD2-associated protein OS=Homo sapiens GN=CD2AP PE=1 SV=1	CD2AP	0	23	23	1.333	0.328	0.984801	0.973778	3.50482e+07	7.31189e+06	1.62529e+07	6.32361e+06		cell division;cell organization and biogenesis;cellular component movement;metabolic process;regulation of biological process;response to stimulus	cytoplasm;cytoskeleton;membrane	protein binding;structural molecule activity	Bacterial invasion of epithelial cells	Primary Focal Segmental Glomerulosclerosis FSGS	Q9Y5K6	CD2-associated protein OS=Homo sapiens GN=CD2AP PE=1 SV=1	0	24	24	CD2AP	1.052	0.455	0.969816	0.92293	73.94	15.4	3.8285e+07	1.37549e+07	2.78331e+07	1.11961e+07		cell division;cell organization and biogenesis;cellular component movement;metabolic process;regulation of biological process;response to stimulus	cytoplasm;cytoskeleton;membrane	protein binding;structural molecule activity	Primary Focal Segmental Glomerulosclerosis FSGS
Q8WW22-2	Isoform 2 of DnaJ homolog subfamily A member 4 OS=Homo sapiens GN=DNAJA4	DNAJA4	0	2	2	2.201	0.281	0.761539	0.745777	1.02861e+06	312101	2.06744e+06	806347		metabolic process;regulation of biological process;response to stimulus	cytosol;membrane	metal ion binding;nucleotide binding;protein binding			Q8WW22-2	Isoform 2 of DnaJ homolog subfamily A member 4 OS=Homo sapiens GN=DNAJA4	0	3	3	DNAJA4	1.362	0.398	0.981339	0.811449	33.67	1.88	1.01848e+06	53476.1	435148	72856.5		metabolic process;regulation of biological process;response to stimulus	cytosol;membrane	metal ion binding;nucleotide binding;protein binding
Q7Z6R9	Transcription factor AP-2-delta OS=Homo sapiens GN=TFAP2D PE=2 SV=1	TFAP2D	0.002	2	1		0.536		0.935599	2.27056e+06	86562.3	1.2177e+06	479469		metabolic process;regulation of biological process	nucleus	DNA binding			-1	-1	-1	-1	-1	-1	-1	-1	-1	-1	-1	-1	-1	-1	-1	-1	-1	-1	-1	-1	-1
Q16831	Uridine phosphorylase 1 OS=Homo sapiens GN=UPP1 PE=1 SV=1	UPP1	0	5	5	0.822	1.177	0.719668	0.369487	2.23863e+06	2.27323e+06	1.92018e+06	758213		cell communication;metabolic process;response to stimulus	cytoplasm;cytosol	catalytic activity	Pyrimidine metabolism; Drug metabolism - other enzymes; Metabolic pathways	Fluoropyrimidine Activity	Q16831	Uridine phosphorylase 1 OS=Homo sapiens GN=UPP1 PE=1 SV=1	0	5	5	UPP1	0.632	0.897	0.573475	0.813426	26.08	100.45	709058	571831	2.99144e+06	350243		cell communication;metabolic process;response to stimulus	cytoplasm;cytosol	catalytic activity	Fluoropyrimidine Activity
A2RUF3	SLIT-ROBO Rho GTPase activating protein 2 OS=Homo sapiens GN=SRGAP2 PE=1 SV=1	SRGAP2	0	7	6	1.444	0.385	0.974535	0.929132	2.57079e+06	811955	888737	351104		cell organization and biogenesis;cell proliferation;regulation of biological process;response to stimulus	cytoplasm;cytosol;membrane;nucleus	enzyme regulator activity;protein binding	Axon guidance		A2RUF3	SLIT-ROBO Rho GTPase activating protein 2 OS=Homo sapiens GN=SRGAP2 PE=1 SV=1	0	6	4	SRGAP2	0.817	0.469	0.792577	0.914253	80.36	19.06	4.45102e+06	1.79223e+06	1.24283e+06	1.046e+06		cell organization and biogenesis;cell proliferation;regulation of biological process;response to stimulus	cytoplasm;cytosol;membrane;nucleus	enzyme regulator activity;protein binding
P13807	Glycogen [starch] synthase, muscle OS=Homo sapiens GN=GYS1 PE=1 SV=2	GYS1	0	18	18	0.865	0.769	0.709309	0.0519716	3.94445e+07	1.39937e+07	3.40295e+07	1.34888e+07		metabolic process	cytoplasm;cytosol;membrane	catalytic activity;protein binding	Metabolic pathways; Insulin signaling pathway; Starch and sucrose metabolism; Insulin resistance; AMPK signaling pathway; Glucagon signaling pathway; PI3K-Akt signaling pathway	Focal Adhesion-PI3K-Akt-mTOR-signaling pathway; Angiopoietin Like Protein 8 Regulatory Pathway; Insulin Signaling; AMP-activated Protein Kinase (AMPK) Signaling; Glycogen Metabolism	P13807	Glycogen [starch] synthase, muscle OS=Homo sapiens GN=GYS1 PE=1 SV=2	0	17	17	GYS1	0.647	0.928	0.695948	0.164828	24.38	34.42	4.28542e+07	1.75362e+07	4.13263e+07	4.49547e+07		metabolic process	cytoplasm;cytosol;membrane	catalytic activity;protein binding	AMP-activated Protein Kinase (AMPK) Signaling; Glycogen Metabolism; Focal Adhesion-PI3K-Akt-mTOR-signaling pathway; Angiopoietin Like Protein 8 Regulatory Pathway; Insulin Signaling
Q96RU2-2	Isoform 2 of Ubiquitin carboxyl-terminal hydrolase 28 OS=Homo sapiens GN=USP28	USP28	0	16	16	2.403	1.222	0.682306	0.110582	6.23302e+06	1.25142e+06	6.4875e+06	2.5725e+06		cell proliferation;metabolic process;regulation of biological process;response to stimulus		catalytic activity;protein binding			Q96RU2-2	Isoform 2 of Ubiquitin carboxyl-terminal hydrolase 28 OS=Homo sapiens GN=USP28	0	14	14	USP28	1.698	1.584	0.850036	0.131435	61.36	45.07	7.85351e+06	3.0832e+06	8.68126e+06	4.21017e+06		cell proliferation;metabolic process;regulation of biological process;response to stimulus		catalytic activity;protein binding
Q15813	Tubulin-specific chaperone E OS=Homo sapiens GN=TBCE PE=1 SV=1	TBCE	0	12	12	0.884	0.709	0.714479	0.387141	9.83375e+06	3.42398e+06	7.30947e+06	2.90666e+06		cell organization and biogenesis;metabolic process;response to stimulus	cytoplasm;cytoskeleton	protein binding			Q15813	Tubulin-specific chaperone E OS=Homo sapiens GN=TBCE PE=1 SV=1	0	14	13	TBCE	1.126	0.554	0.965955	0.988511	40.06	15.68	4.34669e+06	4.18954e+06	4.34338e+06	5.96984e+06		cell organization and biogenesis;metabolic process;response to stimulus	cytoplasm;cytoskeleton	protein binding
Q9HBK9	Arsenite methyltransferase OS=Homo sapiens GN=AS3MT PE=1 SV=3	AS3MT	0	6	6	1.175	2.017	0.911397	0.0778205	1.79013e+06	725947	2.44221e+06	975453		metabolic process	cytoplasm;cytosol;mitochondrion	catalytic activity			Q9HBK9	Arsenite methyltransferase OS=Homo sapiens GN=AS3MT PE=1 SV=3	0	7	7	AS3MT	1.347	0.561	0.994778	0.990917	25.22	21.25	2.6458e+06	502999	3.5851e+06	1.97024e+06		metabolic process	cytoplasm;cytosol;mitochondrion	catalytic activity
H0YES2	DEP domain-containing protein 1A (Fragment) OS=Homo sapiens GN=DEPDC1 PE=1 SV=1		0.006	2	1	3.217		0.54797		1.29579e+06	183597	793555	319084		regulation of biological process;response to stimulus					H0YES2	DEP domain-containing protein 1A (Fragment) OS=Homo sapiens GN=DEPDC1 PE=1 SV=1	0.005	3	3		0.431	0.148	0.126376	0.145606	17.32	1.48	7.12167e+06	1.08721e+07	4.68836e+06	1.29975e+07		regulation of biological process;response to stimulus
Q9UKI2	Cdc42 effector protein 3 OS=Homo sapiens GN=CDC42EP3 PE=1 SV=1	CDC42EP3	0	2	2	100	100	8.7e-17	7.1e-17			981569	397455		cell organization and biogenesis;regulation of biological process;response to stimulus	cytoplasm;cytoskeleton;cytosol;membrane	enzyme regulator activity;protein binding			-1	-1	-1	-1	-1	-1	-1	-1	-1	-1	-1	-1	-1	-1	-1	-1	-1	-1	-1	-1	-1
Q9Y3Q8	TSC22 domain family protein 4 OS=Homo sapiens GN=TSC22D4 PE=1 SV=2	TSC22D4	0	5	5		0.173		0.404197	2.81829e+06	1.66206e+06	385940	156428		cell organization and biogenesis;metabolic process;regulation of biological process;reproduction	cytoplasm;nucleus	protein binding			Q9Y3Q8	TSC22 domain family protein 4 OS=Homo sapiens GN=TSC22D4 PE=1 SV=2	0	8	8	TSC22D4	0.855	0.577	0.748263	0.869638	45.95	22.72	1.17514e+07	3.30788e+06	9.57186e+06	1.58853e+06		cell organization and biogenesis;metabolic process;regulation of biological process;reproduction	cytoplasm;nucleus	protein binding
Q9H3D4	Tumor protein 63 OS=Homo sapiens GN=TP63 PE=1 SV=1	TP63	0	3	3	3.786	3.582	0.365093	0.0635649	197673	103885	1.33076e+06	543097		cell communication;cell death;cell differentiation;cell division;cell organization and biogenesis;cell proliferation;development;metabolic process;regulation of biological process;response to stimulus	cytoplasm;cytosol;endoplasmic reticulum;Golgi;mitochondrion;nucleus	DNA binding;metal ion binding;protein binding	MicroRNAs in cancer	TP53 Network; Hypothetical Craniofacial Development Pathway; Apoptosis	Q9H3D4	Tumor protein 63 OS=Homo sapiens GN=TP63 PE=1 SV=1	0	4	4	TP63	4.552	5.956	0.236435	0.0191912	63.76	58.28	1.77477e+06	155325	1.38262e+06	1.36144e+06		cell communication;cell death;cell differentiation;cell division;cell organization and biogenesis;cell proliferation;development;metabolic process;regulation of biological process;response to stimulus	cytoplasm;cytosol;endoplasmic reticulum;Golgi;mitochondrion;nucleus	DNA binding;metal ion binding;protein binding	Hypothetical Craniofacial Development Pathway; Apoptosis; TP53 Network
P00558	Phosphoglycerate kinase 1 OS=Homo sapiens GN=PGK1 PE=1 SV=3	PGK1	0	29	24	0.899	0.895	0.769291	0.00412231	7.51001e+08	3.25434e+08	6.68437e+08	2.79083e+08		cell differentiation;metabolic process;regulation of biological process;response to stimulus	cytoplasm;cytosol;membrane	catalytic activity;nucleotide binding;protein binding	Metabolic pathways; Carbon metabolism; Biosynthesis of amino acids; HIF-1 signaling pathway; Glycolysis / Gluconeogenesis	Photodynamic therapy-induced HIF-1 survival signaling; Cori Cycle; Glycolysis and Gluconeogenesis	P00558	Phosphoglycerate kinase 1 OS=Homo sapiens GN=PGK1 PE=1 SV=3	0	29	24	PGK1	0.693	1.429	0.912709	0.00147415	27.34	63.45	9.06819e+08	4.34346e+08	1202074275	2.61873e+08		cell differentiation;metabolic process;regulation of biological process;response to stimulus	cytoplasm;cytosol;membrane	catalytic activity;nucleotide binding;protein binding	Cori Cycle; Glycolysis and Gluconeogenesis; Photodynamic therapy-induced HIF-1 survival signaling
O00257	E3 SUMO-protein ligase CBX4 OS=Homo sapiens GN=CBX4 PE=1 SV=3	CBX4	0	4	4	1.104	1.79	0.862117	0.325088	131293	76903.7	1.505e+06	630271		cell organization and biogenesis;metabolic process;regulation of biological process	nucleus	catalytic activity;DNA binding;protein binding;RNA binding			O00257	E3 SUMO-protein ligase CBX4 OS=Homo sapiens GN=CBX4 PE=1 SV=3	0	5	5	CBX4	16.806	1.23	0.000901587	0.629788	135.46	90.55	1.14975e+06	190754	2.53028e+06	2.80266e+06		cell organization and biogenesis;metabolic process;regulation of biological process	nucleus	catalytic activity;DNA binding;protein binding;RNA binding
J3KNF6	RGM domain family member B OS=Homo sapiens GN=RGMB PE=1 SV=1	RGMB	0.001	2	2	100	100	8.7e-17	7.1e-17			446402	187673		regulation of biological process;response to stimulus	membrane	protein binding;receptor activity;signal transducer activity			-1	-1	-1	-1	-1	-1	-1	-1	-1	-1	-1	-1	-1	-1	-1	-1	-1	-1	-1	-1	-1
B4DHW9	cDNA FLJ56439, highly similar to Pantothenate kinase 4 (EC 2.7.1.33) OS=Homo sapiens PE=2 SV=1	PANK4	0	7	7	0.626	0.468	0.471942	0.966907	1.72868e+06	863325	259284	109156		metabolic process	cytoplasm	catalytic activity;nucleotide binding			B4DHW9	cDNA FLJ56439, highly similar to Pantothenate kinase 4 (EC 2.7.1.33) OS=Homo sapiens PE=2 SV=1	0	5	5	PANK4	0.542	0.333	0.4717	0.766803	23.73	4.95	3.08135e+06	845331	533455	413099		metabolic process	cytoplasm	catalytic activity;nucleotide binding
Q9NVM6	DnaJ homolog subfamily C member 17 OS=Homo sapiens GN=DNAJC17 PE=1 SV=1	DNAJC17	0	5	5	1.937	1.044	0.837628	0.267143	5.55494e+06	1.16848e+06	4.55494e+06	1.92741e+06		metabolic process;regulation of biological process;transport	cytoplasm;nucleus	nucleotide binding;RNA binding			Q9NVM6	DnaJ homolog subfamily C member 17 OS=Homo sapiens GN=DNAJC17 PE=1 SV=1	0	4	4	DNAJC17	1.136	0.434	0.922188	0.887977	43.53	12.88	6.87133e+06	3.58271e+06	1.56606e+06	1.51906e+06		metabolic process;regulation of biological process;transport	cytoplasm;nucleus	RNA binding
B3KRI8	cDNA FLJ34373 fis, clone FEBRA2017333, highly similar to Dual specificity protein kinase CLK3 (EC 2.7.12.1) OS=Homo sapiens PE=2 SV=1	CLK3	0	3	3	0.761	1.696	0.514877	0.0736677	3.14859e+06	1.37289e+07	4.6638e+06	1.98319e+06		metabolic process;regulation of biological process	cytoskeleton;membrane;nucleus	catalytic activity;nucleotide binding;protein binding;RNA binding		mRNA Processing	B3KRI8	cDNA FLJ34373 fis, clone FEBRA2017333, highly similar to Dual specificity protein kinase CLK3 (EC 2.7.12.1) OS=Homo sapiens PE=2 SV=1	0	4	4	CLK3	1.46	2.234	0.957306	0.102791	60.93	44.56	2.60899e+06	1.45535e+06	5.79154e+06	1.91023e+06		metabolic process;regulation of biological process	cytoskeleton;membrane;nucleus	catalytic activity;nucleotide binding;protein binding;RNA binding	mRNA Processing
B3KRW4	cDNA FLJ34980 fis, clone OCBBF2000522, highly similar to Rab GTPase-binding effector protein 2 OS=Homo sapiens PE=2 SV=1	RABEP2	0.001	2	2	0.658	0.367	0.496593	0.836674	524044	347155	830660	353528		regulation of biological process;transport	cytosol;endosome	enzyme regulator activity;protein binding			B3KRW4	cDNA FLJ34980 fis, clone OCBBF2000522, highly similar to Rab GTPase-binding effector protein 2 OS=Homo sapiens PE=2 SV=1	0	2	2	RABEP2	0.977	0.576	0.842783	0.947969	25.02	16.43	487413	206515	245325	224770		regulation of biological process;transport	cytosol;endosome	enzyme regulator activity;protein binding
B7ZM63	JMJD2B protein OS=Homo sapiens GN=JMJD2B PE=2 SV=1	KDM4B	0	9	9	2.087	6.684	0.805539	0.000430698	1.0998e+06	979738	4.9641e+06	2.11545e+06		cell organization and biogenesis;metabolic process;regulation of biological process	nucleus	catalytic activity;metal ion binding;protein binding			B7ZM63	JMJD2B protein OS=Homo sapiens GN=JMJD2B PE=2 SV=1	0	11	11	KDM4B	1.717	3.122	0.901441	0.00969524	64.29	112.07	2.811e+06	860808	9.64472e+06	3.79595e+06		cell organization and biogenesis;metabolic process;regulation of biological process	nucleus	catalytic activity;metal ion binding;protein binding
Q9H8M2	Bromodomain-containing protein 9 OS=Homo sapiens GN=BRD9 PE=1 SV=2	BRD9	0	4	4	1.357	0.57	0.986445	0.9359	876943	874293	1.60891e+06	687161		cell organization and biogenesis;metabolic process;regulation of biological process		protein binding			Q9H8M2	Bromodomain-containing protein 9 OS=Homo sapiens GN=BRD9 PE=1 SV=2	0	6	6	BRD9	2.338	0.57	0.712316	0.993563	88.21	16.52	1.7275e+06	765248	1.92253e+06	824299		cell organization and biogenesis;metabolic process;regulation of biological process		protein binding
P06396-2	Isoform 2 of Gelsolin OS=Homo sapiens GN=GSN	GSN	0	22	22	1.147	0.391	0.993082	0.575623	9.84293e+07	3.11342e+07	8.06472e+07	3.4534e+07		cell death;cell organization and biogenesis;metabolic process;regulation of biological process;response to stimulus;transport	cytoplasm;cytoskeleton;cytosol;extracellular;membrane;nucleus;organelle lumen	metal ion binding;protein binding		Senescence and Autophagy in Cancer; Regulation of Actin Cytoskeleton	P06396-2	Isoform 2 of Gelsolin OS=Homo sapiens GN=GSN	0	22	22	GSN	1.44	0.78	0.434754	0.153009	74.83	41.04	1.27089e+08	5.2739e+07	139850267	1.23765e+08		cell death;cell organization and biogenesis;metabolic process;regulation of biological process;response to stimulus;transport	cytoplasm;cytoskeleton;cytosol;extracellular;membrane;nucleus;organelle lumen	metal ion binding;protein binding	Senescence and Autophagy in Cancer; Regulation of Actin Cytoskeleton
Q9NVH6-8	Isoform 8 of Trimethyllysine dioxygenase, mitochondrial OS=Homo sapiens GN=TMLHE	TMLHE	0	6	6	1.11	0.447	0.899321	0.828374	6.55555e+06	5.82867e+06	1.66189e+07	7.14905e+06		metabolic process		catalytic activity			Q9NVH6-8	Isoform 8 of Trimethyllysine dioxygenase, mitochondrial OS=Homo sapiens GN=TMLHE	0	11	11	TMLHE	2.059	0.615	0.241786	0.797246	104.26	46.33	7.30939e+06	2.38159e+07	1.45304e+07	4.1075e+07		metabolic process	mitochondrion;organelle lumen	catalytic activity;metal ion binding
Q3KQV9	UDP-N-acetylhexosamine pyrophosphorylase-like protein 1 OS=Homo sapiens GN=UAP1L1 PE=1 SV=2	UAP1L1	0	3	2	1.323	0.671	0.994166	0.410542	2.21712e+07	5.15828e+06	1.58544e+07	6.83799e+06		metabolic process	cytosol	catalytic activity	Amino sugar and nucleotide sugar metabolism; Metabolic pathways		Q3KQV9	UDP-N-acetylhexosamine pyrophosphorylase-like protein 1 OS=Homo sapiens GN=UAP1L1 PE=1 SV=2	0	2	1	UAP1L1	0.53	0.543	0.374156	0.894426	7.26	15.16	2.66974e+07	8.30523e+06	1.2171e+07	4.28708e+06		metabolic process	cytosol	catalytic activity
Q8WUD6	Cholinephosphotransferase 1 OS=Homo sapiens GN=CHPT1 PE=1 SV=1	CHPT1	0	2	2	1.54	1.788	0.948246	0.322906	729287	1.98242e+06	1.352e+06	583411		metabolic process;regulation of biological process	Golgi;membrane	catalytic activity;metal ion binding	Glycerophospholipid metabolism; Ether lipid metabolism; Metabolic pathways; Choline metabolism in cancer	One carbon metabolism and related pathways; Kennedy pathway	Q8WUD6	Cholinephosphotransferase 1 OS=Homo sapiens GN=CHPT1 PE=1 SV=1	0	2	2	CHPT1	0.34	0.335	0.150201	0.770753	12.24	10.91	2.87198e+06	2.8969e+06	689755	1.25595e+06		metabolic process;regulation of biological process	Golgi;membrane	catalytic activity;metal ion binding	Kennedy pathway; One carbon metabolism and related pathways
A0A0A0MSJ9	Ras GTPase-activating protein 2 OS=Homo sapiens GN=RASA2 PE=1 SV=1		0	5	5	1.208	0.473	0.900932	0.96994	981361	164678	595052	257144		regulation of biological process;response to stimulus		enzyme regulator activity;metal ion binding;protein binding			A0A0A0MSJ9	Ras GTPase-activating protein 2 OS=Homo sapiens GN=RASA2 PE=1 SV=1	0	4	4		0.983	0.756	0.846259	0.95157	98.32	55.59	769070	228329	637651	392228		regulation of biological process;response to stimulus		enzyme regulator activity;metal ion binding;protein binding
A0A0U1RQF3	Uncharacterized protein OS=Homo sapiens PE=4 SV=1	LOC101928083	0.002	2	2	100	1.198	8.7e-17	0.624759	530926		323782	140685							A0A0U1RQF3	Uncharacterized protein OS=Homo sapiens PE=4 SV=1	0	2	2	LOC101928083		0.934		0.903655		4.51	352447		112700
H7BXP1	NF-kappa-B inhibitor-interacting Ras-like protein 2 OS=Homo sapiens GN=NKIRAS2 PE=1 SV=1		0.002	2	2	9.739	1.939	0.0198317	0.386111	66123.1	28675.7	201552	87650.9		regulation of biological process;response to stimulus	membrane	catalytic activity;nucleotide binding			-1	-1	-1	-1	-1	-1	-1	-1	-1	-1	-1	-1	-1	-1	-1	-1	-1	-1	-1	-1	-1
P43490	Nicotinamide phosphoribosyltransferase OS=Homo sapiens GN=NAMPT PE=1 SV=1	NAMPT	0	26	26	0.885	0.676	0.697417	0.0849148	9.02228e+07	2.8537e+07	4.71438e+07	2.0529e+07		cell communication;metabolic process;regulation of biological process;response to stimulus	cytoplasm;cytosol;extracellular;nucleus	catalytic activity;protein binding	NOD-like receptor signaling pathway; Metabolic pathways; Nicotinate and nicotinamide metabolism	Adipogenesis; NAD+ metabolism; NAD+ biosynthetic pathways; NAD metabolism, sirtuins and aging	P43490	Nicotinamide phosphoribosyltransferase OS=Homo sapiens GN=NAMPT PE=1 SV=1	0	26	26	NAMPT	0.638	0.695	0.656449	0.209319	27.73	23.72	1.2018e+08	4.29668e+07	6.49656e+07	2.24001e+07		cell communication;metabolic process;regulation of biological process;response to stimulus	cytoplasm;cytosol;extracellular;nucleus	catalytic activity;protein binding	Adipogenesis; NAD+ metabolism; NAD+ biosynthetic pathways; NAD metabolism, sirtuins and aging
O75391	Sperm-associated antigen 7 OS=Homo sapiens GN=SPAG7 PE=1 SV=2	SPAG7	0	2	2	1.259	0.559	0.950109	0.899095	3.03078e+06	1.01494e+06	1.15334e+06	502375			nucleus				O75391	Sperm-associated antigen 7 OS=Homo sapiens GN=SPAG7 PE=1 SV=2	0	2	2	SPAG7	4.558	0.674	0.228189	0.947969	96.45	20.77	1.57441e+06	516983	1.49776e+06	2.33053e+06			nucleus
Q16768	Glyceraldehyde 3-phosphate dehydrogenase (Fragment) OS=Homo sapiens GN=GAPD PE=2 SV=1	GAPDH	0	3	1	0.925	0.522	0.753586	0.710295	9.26462e+06	3.34755e+06	1.36265e+07	5.94964e+06		cell death;cell organization and biogenesis;metabolic process;regulation of biological process;response to stimulus	cytoplasm;cytoskeleton;cytosol;membrane;nucleus	catalytic activity;nucleotide binding;protein binding			Q16768	Glyceraldehyde 3-phosphate dehydrogenase (Fragment) OS=Homo sapiens GN=GAPD PE=2 SV=1	0	3	1	GAPDH	0.465	0.264	0.145993	0.651307	14.5	6.75	1.62273e+07	10732696	9.69501e+06	1.94085e+07		cell death;cell organization and biogenesis;defense response;metabolic process;regulation of biological process;response to stimulus	cytoplasm;cytoskeleton;cytosol;membrane;nucleus	catalytic activity;enzyme regulator activity;nucleotide binding;protein binding
Q8WVK2	U4/U6.U5 small nuclear ribonucleoprotein 27 kDa protein OS=Homo sapiens GN=SNRNP27 PE=1 SV=1	SNRNP27	0	3	3	2.463	0.559	0.673126	0.881907	3.27584e+06	503138	1.66356e+06	729185		metabolic process	nucleus	protein binding	Spliceosome		Q8WVK2	U4/U6.U5 small nuclear ribonucleoprotein 27 kDa protein OS=Homo sapiens GN=SNRNP27 PE=1 SV=1	0	2	2	SNRNP27	1.824	0.429	0.876382	0.891509	121.88	11.01	2.72796e+06	2.41972e+06	881108	3.84337e+06		metabolic process	nucleus	protein binding
O75528	Transcriptional adapter 3 OS=Homo sapiens GN=TADA3 PE=1 SV=1	TADA3	0	5	5	1.096	0.433	0.885045	0.983558	2.02393e+06	1.04984e+06	3.37806e+06	1.48547e+06		cell organization and biogenesis;metabolic process;regulation of biological process;response to stimulus	nucleus	catalytic activity;protein binding			O75528	Transcriptional adapter 3 OS=Homo sapiens GN=TADA3 PE=1 SV=1	0	9	9	TADA3	1.079	0.645	0.979468	0.753775	65.7	29	1.68978e+07	1.67492e+07	5.50697e+06	7.59324e+06		cell organization and biogenesis;metabolic process;regulation of biological process;response to stimulus	nucleus	catalytic activity;protein binding
Q86YV9	Hermansky-Pudlak syndrome 6 protein OS=Homo sapiens GN=HPS6 PE=1 SV=1	HPS6	0	5	5	1.403	0.379	0.998793	0.904248	2.6412e+06	736442	479309	211182		cell differentiation;cell organization and biogenesis;coagulation	cytoplasm;cytosol;endoplasmic reticulum;endosome;membrane;vacuole	protein binding			Q86YV9	Hermansky-Pudlak syndrome 6 protein OS=Homo sapiens GN=HPS6 PE=1 SV=1	0	6	6	HPS6	1.581	0.53	0.904626	0.979875	17.65	10.71	2.16681e+06	1.63703e+06	1.01772e+06	2.34825e+06		cell differentiation;cell organization and biogenesis;coagulation	cytoplasm;cytosol;endoplasmic reticulum;endosome;membrane;vacuole	protein binding
P24592	Insulin-like growth factor-binding protein 6 OS=Homo sapiens GN=IGFBP6 PE=1 SV=1	IGFBP6	0	5	5	7.679	4.638	0.0185058	0.000197654	402923	141154	8.19948e+06	3.6177e+06		metabolic process;regulation of biological process;response to stimulus	cytoplasm;extracellular;Golgi	protein binding		Myometrial Relaxation and Contraction Pathways	P24592	Insulin-like growth factor-binding protein 6 OS=Homo sapiens GN=IGFBP6 PE=1 SV=1	0	4	4	IGFBP6	4.943	4.474	0.202744	0.00149898	5.54	147.14	1.0316e+06	295591	1.16701e+07	2.09101e+06		metabolic process;regulation of biological process;response to stimulus	cytoplasm;extracellular;Golgi	protein binding	Myometrial Relaxation and Contraction Pathways
Q9BVA0	Katanin p80 WD40 repeat-containing subunit B1 OS=Homo sapiens GN=KATNB1 PE=1 SV=1	KATNB1	0	8	8	1.177	0.751	0.908429	0.760376	2.22502e+06	878510	1.0255e+06	455971		cell division;cell organization and biogenesis;regulation of biological process;transport	cytoplasm;cytoskeleton;cytosol;membrane;nucleus	catalytic activity;protein binding			Q9BVA0	Katanin p80 WD40 repeat-containing subunit B1 OS=Homo sapiens GN=KATNB1 PE=1 SV=1	0	4	4	KATNB1	1.149	0.452	0.925411	0.873934	27.84	2.31	662146	356710	575141	248449		cell division;regulation of biological process;transport	cytoplasm;cytoskeleton;cytosol;membrane;nucleus	catalytic activity;protein binding
P61960	Ubiquitin-fold modifier 1 OS=Homo sapiens GN=UFM1 PE=1 SV=1	UFM1	0	4	4	0.852	0.456	0.688191	0.838713	1.34931e+07	4.49998e+06	5.58338e+06	2.48627e+06		metabolic process;regulation of biological process;response to stimulus	cytoplasm;endoplasmic reticulum;nucleus	protein binding			P61960	Ubiquitin-fold modifier 1 OS=Homo sapiens GN=UFM1 PE=1 SV=1	0	4	4	UFM1	0.874	0.566	0.821639	0.92287	30.33	11.89	10941636	4.68991e+06	6.21159e+06	4.32699e+06		metabolic process;regulation of biological process;response to stimulus	cytoplasm;endoplasmic reticulum;nucleus	protein binding
B4DI08	cDNA FLJ60091, highly similar to Hypoxia-inducible factor 1 alpha inhibitor(EC 1.14.11.16) OS=Homo sapiens PE=2 SV=1	HIF1AN	0	3	3	2.31	1.595	0.754088	0.187514	1.43506e+06	525910	2.69206e+06	1.20816e+06		metabolic process;regulation of biological process;response to stimulus	cytoplasm;cytosol;nucleus	catalytic activity;metal ion binding;protein binding		Photodynamic therapy-induced HIF-1 survival signaling	B4DI08	cDNA FLJ60091, highly similar to Hypoxia-inducible factor 1 alpha inhibitor(EC 1.14.11.16) OS=Homo sapiens PE=2 SV=1	0	3	3	HIF1AN	1.381	1.104	0.996936	0.726511	0	44.54	1.632e+06	461435	1.70324e+06	514204		metabolic process;regulation of biological process;response to stimulus	cytoplasm;cytosol;nucleus	catalytic activity;metal ion binding;protein binding	Photodynamic therapy-induced HIF-1 survival signaling
Q9P2D0	Inhibitor of Bruton tyrosine kinase OS=Homo sapiens GN=IBTK PE=1 SV=3	IBTK	0	7	7	2.349	2.947	0.711496	0.0859326	147505	153348	2.16795e+06	974299		cellular homeostasis;regulation of biological process;transport	cytoplasm;membrane;nucleus	enzyme regulator activity;protein binding			Q9P2D0	Inhibitor of Bruton tyrosine kinase OS=Homo sapiens GN=IBTK PE=1 SV=3	0	7	7	IBTK	2.78	1.33	0.585567	0.651637	112.85	63.21	1.25729e+06	182452	1.72727e+06	1.2968e+06		cellular homeostasis;regulation of biological process;transport	cytoplasm;membrane;nucleus	enzyme regulator activity;protein binding
P23497-4	Isoform Sp100-C of Nuclear autoantigen Sp-100 OS=Homo sapiens GN=SP100	SP100	0	5	3	2.143	0.873	0.769291	0.23686	1.12799e+07	3.59013e+06	8.08455e+06	3.66588e+06		cell organization and biogenesis;metabolic process;regulation of biological process;response to stimulus	cytoplasm;nucleus	DNA binding;protein binding			P23497-4	Isoform Sp100-C of Nuclear autoantigen Sp-100 OS=Homo sapiens GN=SP100	0	12	9	SP100	4.069	1.833	0.0284458	0.0877546	67.15	49.3	5.13358e+06	3.94845e+06	1.21761e+07	1.77742e+07		cell organization and biogenesis;metabolic process;regulation of biological process;response to stimulus	cytoplasm;nucleus	DNA binding;protein binding
D3U719	Conserved telomere capping protein 1 OS=Homo sapiens GN=CTC1 PE=2 SV=1	CTC1	0.001	2	2	1.341	1.321	0.957325	0.557439	341170	121127	450647	205357		cell organization and biogenesis;cell proliferation;metabolic process;regulation of biological process;response to stimulus	nucleus	DNA binding;enzyme regulator activity;protein binding			D3U719	Conserved telomere capping protein 1 OS=Homo sapiens GN=CTC1 PE=2 SV=1	0.001	3	3	CTC1	100	100	9.83e-17	9.53e-17					267858	317677		cell organization and biogenesis;cell proliferation;metabolic process;regulation of biological process;response to stimulus	nucleus	DNA binding;protein binding
Q9UK39	Nocturnin OS=Homo sapiens GN=NOCT PE=2 SV=2	CCRN4L; NOCT	0	5	5	100	0.642	8.7e-17	0.79161	2.38723e+06		2.73476e+06	1.25546e+06		cell organization and biogenesis;metabolic process;regulation of biological process;response to stimulus	cytoplasm;nucleus	catalytic activity;metal ion binding;RNA binding			Q9UK39	Nocturnin OS=Homo sapiens GN=NOCT PE=2 SV=2	0	5	5	CCRN4L; NOCT	100	100	9.83e-17	9.53e-17					4.47432e+06	4.34711e+06		cell organization and biogenesis;metabolic process;regulation of biological process;response to stimulus	cytoplasm;nucleus	catalytic activity;metal ion binding;RNA binding
A0A0C4DFM7	Terminal uridylyltransferase 4 OS=Homo sapiens GN=ZCCHC11 PE=1 SV=1	ZCCHC11	0	2	2	2.448	2.528	0.76548	0.222268	210300	137786	302999	139289		metabolic process;regulation of biological process;response to stimulus	cytoplasm;cytosol;nucleus	catalytic activity;metal ion binding;protein binding;RNA binding			A0A0C4DFM7	Terminal uridylyltransferase 4 OS=Homo sapiens GN=ZCCHC11 PE=1 SV=1	0	4	4	ZCCHC11	1.064	0.995	0.900203	0.819363	29.58	69.18	1.36158e+06	450497	1.55061e+06	550679		metabolic process;regulation of biological process;response to stimulus	cytoplasm;cytosol;nucleus	catalytic activity;metal ion binding;protein binding;RNA binding
Q15572	TATA box-binding protein-associated factor RNA polymerase I subunit C OS=Homo sapiens GN=TAF1C PE=1 SV=2	TAF1C	0	5	5	1.725	0.524	0.881517	0.962304	1.66274e+06	689744	889753	410219		metabolic process;regulation of biological process	nucleus	DNA binding;protein binding			Q15572	TATA box-binding protein-associated factor RNA polymerase I subunit C OS=Homo sapiens GN=TAF1C PE=1 SV=2	0	4	4	TAF1C	1.312	0.651	0.998031	0.979293	22.74	15.11	540667	713966	300575	1.7605e+06		metabolic process;regulation of biological process	nucleus	DNA binding;protein binding
Q8N8D1	Programmed cell death protein 7 OS=Homo sapiens GN=PDCD7 PE=1 SV=1	PDCD7	0	6	6	0.937	0.593	0.799971	0.95677	996307	489337	1.06848e+06	494482		cell death;metabolic process;response to stimulus	nucleus;spliceosomal complex				Q8N8D1	Programmed cell death protein 7 OS=Homo sapiens GN=PDCD7 PE=1 SV=1	0	5	5	PDCD7	0.808	0.433	0.745767	0.847883	13.76	15.37	1.6065e+06	2.24201e+06	295202	1.29497e+06		cell death;metabolic process;response to stimulus	nucleus;spliceosomal complex
Q6PI98-4	Isoform 3 of INO80 complex subunit C OS=Homo sapiens GN=INO80C	INO80C	0	2	2	2.037	3.502	0.79492	0.042018	1.00888e+06	1.61862e+06	2.08822e+06	966514		cell organization and biogenesis;metabolic process;regulation of biological process;response to stimulus					Q6PI98-4	Isoform 3 of INO80 complex subunit C OS=Homo sapiens GN=INO80C	0	2	2	INO80C	1.785	0.509	0.874108	0.95157	75.94	25.49	1.60505e+06	489152	1.26206e+06	941025		cell organization and biogenesis;metabolic process;regulation of biological process;response to stimulus
B2RDB1	cDNA, FLJ96533, highly similar to Homo sapiens golgi coiled-coil 1 (GCC1), mRNA OS=Homo sapiens PE=2 SV=1	GCC1	0	10	10	1.823	0.305	0.871387	0.799005	2.55646e+06	824344	1.98215e+06	920102		metabolic process;transport	cytosol;Golgi;membrane	protein binding			B2RDB1	cDNA, FLJ96533, highly similar to Homo sapiens golgi coiled-coil 1 (GCC1), mRNA OS=Homo sapiens PE=2 SV=1	0	10	10	GCC1	2.042	0.547	0.77978	0.980672	84.8	16.53	4.33184e+06	803239	1.86959e+06	3.5102e+06		metabolic process;transport	cytosol;Golgi;membrane	protein binding
B4DTN5	cDNA FLJ54810, highly similar to Homo sapiens polycomb group ring finger 3 (PCGF3), mRNA OS=Homo sapiens PE=2 SV=1	PCGF3	0	2	2	1.034	0.447	0.830248	0.922242	135111	75519.4	198981	92642.6		metabolic process;regulation of biological process	nucleus	metal ion binding;protein binding	Signaling pathways regulating pluripotency of stem cells		B4DTN5	cDNA FLJ54810, highly similar to Homo sapiens polycomb group ring finger 3 (PCGF3), mRNA OS=Homo sapiens PE=2 SV=1	0	2	2	PCGF3	1.129	0.57	0.917861	0.942861	92.34	21.49	485586	100493	255065	164195		cell organization and biogenesis;metabolic process;regulation of biological process	chromosome;nucleus	metal ion binding;protein binding
Q9NYV6	RNA polymerase I-specific transcription initiation factor RRN3 OS=Homo sapiens GN=RRN3 PE=1 SV=1	RRN3	0.001	3	3					262341	657932	491918	229130		cell organization and biogenesis;cell proliferation;metabolic process;regulation of biological process	nucleus	DNA binding;protein binding			Q9NYV6	RNA polymerase I-specific transcription initiation factor RRN3 OS=Homo sapiens GN=RRN3 PE=1 SV=1	0	3	3	RRN3	1.284	8.689	0.973402	0.0063844	19.92	36.98	161900	217914	868022	292398		cell organization and biogenesis;cell proliferation;metabolic process;regulation of biological process	nucleus	DNA binding;protein binding
Q9H0C8	Integrin-linked kinase-associated serine/threonine phosphatase 2C OS=Homo sapiens GN=ILKAP PE=1 SV=1	ILKAP	0	5	5	1.223	0.163	0.919853	0.315282	4.04084e+06	312258	850863	398472		metabolic process	cytoplasm	catalytic activity;metal ion binding;protein binding			Q9H0C8	Integrin-linked kinase-associated serine/threonine phosphatase 2C OS=Homo sapiens GN=ILKAP PE=1 SV=1	0	6	6	ILKAP	0.943	0.463	0.839973	0.872279	46.21	26.63	1.70375e+06	492500	470240	513729		metabolic process	cytoplasm	catalytic activity;metal ion binding;protein binding
Q9NQT8	Kinesin-like protein KIF13B OS=Homo sapiens GN=KIF13B PE=1 SV=2	KIF13B	0	4	2		0.556		0.917148	2.70102e+06	237957	743786	350485		cellular component movement;regulation of biological process;response to stimulus;transport	cytoplasm;cytoskeleton;cytosol	catalytic activity;motor activity;nucleotide binding;protein binding			Q9NQT8	Kinesin-like protein KIF13B OS=Homo sapiens GN=KIF13B PE=1 SV=2	0	8	7	KIF13B	2.058	0.852	0.723613	0.849614	30.72	8.16	2.00591e+06	2.00169e+06	1.69014e+06	2.14492e+06		cellular component movement;regulation of biological process;response to stimulus;transport	cytoplasm;cytoskeleton;cytosol	catalytic activity;motor activity;nucleotide binding;protein binding
Q6FIE5	PHP14 protein OS=Homo sapiens GN=PHP14 PE=2 SV=1	PHPT1	0.003	2	2	0.113	0.156	0.000506003	0.257717	3.59916e+06	1.26296e+06	643085	303107		metabolic process;regulation of biological process	cytosol	catalytic activity;protein binding			Q6FIE5	PHP14 protein OS=Homo sapiens GN=PHP14 PE=2 SV=1	0	2	2	PHPT1	0.631	0.692	0.562206	0.931103	14.22	28.36	4.09517e+06	863395	1.17068e+06	1.12931e+06		metabolic process;regulation of biological process	cytosol	catalytic activity;protein binding
P34949	Mannose-6-phosphate isomerase OS=Homo sapiens GN=MPI PE=1 SV=2	MPI	0	5	1	0.537	0.613	0.318307	0.790023	4.41277e+06	768413	1.85165e+06	876499		metabolic process	cytoplasm;cytosol	catalytic activity;metal ion binding	Amino sugar and nucleotide sugar metabolism; Metabolic pathways; Fructose and mannose metabolism		P34949	Mannose-6-phosphate isomerase OS=Homo sapiens GN=MPI PE=1 SV=2	0	9	9	MPI	0.888	0.89	0.829664	0.768263	32.02	19.84	2.55374e+06	1.10509e+06	2.86724e+06	1.28425e+06		metabolic process	cytoplasm;cytosol	catalytic activity;metal ion binding
B7Z4Q0	cDNA FLJ55728, highly similar to ADP-ribosylation factor GTPase-activating protein 3 OS=Homo sapiens PE=2 SV=1	ARFGAP3	0	8	8	5.093	1.236	0.131633	0.282461	1.36622e+06	539632	3.23343e+06	1.53291e+06		regulation of biological process;transport	cytosol;Golgi;membrane	enzyme regulator activity;metal ion binding;protein binding;transporter activity			B7Z4Q0	cDNA FLJ55728, highly similar to ADP-ribosylation factor GTPase-activating protein 3 OS=Homo sapiens PE=2 SV=1	0	3	3	ARFGAP3	100	0.71	9.83e-17	0.969076		8.49	694118		1.08432e+06	686667		regulation of biological process;transport	cytosol;Golgi;membrane	enzyme regulator activity;metal ion binding;protein binding;transporter activity
Q9UGL1-2	Isoform 2 of Lysine-specific demethylase 5B OS=Homo sapiens GN=KDM5B	KDM5B	0	16	15		1.236		0.0837046	454327	1.1448e+06	1.96029e+07	9.31118e+06		cell differentiation;cell organization and biogenesis;metabolic process;regulation of biological process;response to stimulus	cytosol;nucleus	catalytic activity;DNA binding;metal ion binding;protein binding			Q9UGL1-2	Isoform 2 of Lysine-specific demethylase 5B OS=Homo sapiens GN=KDM5B	0	22	20	KDM5B	2.846	3.188	0.535829	0.00631921	28.56	108.76	880342	170885	1.78105e+07	4.26472e+06		cell differentiation;cell organization and biogenesis;metabolic process;regulation of biological process;response to stimulus	cytosol;nucleus	catalytic activity;DNA binding;metal ion binding;protein binding
Q8IUI8	Cytokine receptor-like factor 3 OS=Homo sapiens GN=CRLF3 PE=1 SV=2	CRLF3	0	3	3	1.137	0.987	0.890648	0.71712	820308	777023	1.23537e+06	590252		regulation of biological process	cytoplasm;cytosol;membrane	protein binding			Q8IUI8	Cytokine receptor-like factor 3 OS=Homo sapiens GN=CRLF3 PE=1 SV=2	0	3	3	CRLF3	0.555	0.376	0.480492	0.791761	28.87	4.83	1.7059e+06	595093	292571	394140		regulation of biological process	cytoplasm;cytosol;membrane	protein binding
Q6ZS30	Neurobeachin-like protein 1 OS=Homo sapiens GN=NBEAL1 PE=2 SV=3	NBEAL1	0	5	5	1.149	0.414	0.888212	0.958405	1.92487e+06	1.65161e+06	667469	319132				protein binding			Q6ZS30	Neurobeachin-like protein 1 OS=Homo sapiens GN=NBEAL1 PE=2 SV=3	0	7	7	NBEAL1	2.147	0.955	0.792297	0.860959	49.5	14.39	653966	236317	511453	567622				protein binding
P14635	G2/mitotic-specific cyclin-B1 OS=Homo sapiens GN=CCNB1 PE=1 SV=1	CCNB1	0	4	4	2.763	1.517	0.0374684	0.00825381	8.88962e+06	4.18461e+07	3.35015e+07	1.60289e+07		cell division;cell organization and biogenesis;metabolic process;regulation of biological process;response to stimulus	cytoplasm;cytoskeleton;cytosol;membrane;nucleus;organelle lumen	catalytic activity;enzyme regulator activity;protein binding	Progesterone-mediated oocyte maturation; Oocyte meiosis; Cell cycle; p53 signaling pathway; FoxO signaling pathway	miRNA Regulation of DNA Damage Response; DNA Damage Response; Retinoblastoma (RB) in Cancer; G1 to S cell cycle control; AMP-activated Protein Kinase (AMPK) Signaling; ATM Signaling Pathway; Cell Cycle	P14635	G2/mitotic-specific cyclin-B1 OS=Homo sapiens GN=CCNB1 PE=1 SV=1	0	4	4	CCNB1	2.464	2.125	0.69296	0.0519062	71.24	115.88	4.86304e+06	1.05503e+06	9.50519e+06	4.16953e+06		cell division;cell organization and biogenesis;metabolic process;regulation of biological process;response to stimulus	cytoplasm;cytoskeleton;cytosol;membrane;nucleus;organelle lumen	catalytic activity;enzyme regulator activity;protein binding	miRNA Regulation of DNA Damage Response; DNA Damage Response; Retinoblastoma (RB) in Cancer; G1 to S cell cycle control; AMP-activated Protein Kinase (AMPK) Signaling; ATM Signaling Pathway; Cell Cycle
B3KTC3	cDNA FLJ38059 fis, clone CTONG2014946, highly similar to Gigaxonin OS=Homo sapiens PE=2 SV=1	GAN	0	7	7	1.298	0.581	0.953512	0.886778	2.45383e+06	1.18663e+06	1.63582e+06	787229		cell organization and biogenesis;metabolic process	cytoplasm;cytoskeleton	catalytic activity;protein binding			B3KTC3	cDNA FLJ38059 fis, clone CTONG2014946, highly similar to Gigaxonin OS=Homo sapiens PE=2 SV=1	0	5	5	GAN	0.161	0.703	0.0155591	0.972277	0.59	15.76	1.53417e+06	191647	451970	22395		cell organization and biogenesis;metabolic process	cytoplasm;cytoskeleton;cytosol	catalytic activity;protein binding
Q9H6U6-8	Isoform 4 of Breast carcinoma-amplified sequence 3 OS=Homo sapiens GN=BCAS3	BCAS3	0	3	3	100		8.7e-17		465483		784470	378039		cell organization and biogenesis;metabolic process;regulation of biological process;response to stimulus;transport	cytoplasm;cytoskeleton;nucleus	enzyme regulator activity;protein binding		Ectoderm Differentiation	Q9H6U6-8	Isoform 4 of Breast carcinoma-amplified sequence 3 OS=Homo sapiens GN=BCAS3	0	4	4	BCAS3	2.107	0.54	0.826167	0.912782	10.95	0	72659.8	81397.9	280673	275811		cell organization and biogenesis;metabolic process;regulation of biological process;response to stimulus;transport	cytoplasm;cytoskeleton;nucleus	enzyme regulator activity;protein binding	Ectoderm Differentiation
D3DTQ7	HCG2036579, isoform CRA_b OS=Homo sapiens GN=hCG_2036579 PE=4 SV=1	KDM6B	0	4	4	100	0.078	8.7e-17	0.0177298	7.62745e+06		1.00835e+06	487255		cell differentiation;cell organization and biogenesis;defense response;metabolic process;regulation of biological process;response to stimulus	nucleus	catalytic activity;DNA binding;metal ion binding;protein binding			-1	-1	-1	-1	-1	-1	-1	-1	-1	-1	-1	-1	-1	-1	-1	-1	-1	-1	-1	-1	-1
Q8TDY2	RB1-inducible coiled-coil protein 1 OS=Homo sapiens GN=RB1CC1 PE=1 SV=3	RB1CC1	0	7	7	3.31	0.914	0.43494	0.505509	2.75686e+06	1.2494e+06	1.77236e+06	863122		cell communication;cell organization and biogenesis;metabolic process;regulation of biological process;response to stimulus	cytoplasm;cytosol;membrane;nucleus	protein binding;structural molecule activity	Longevity regulating pathway	Senescence and Autophagy in Cancer; PI3K-AKT-mTOR signaling pathway and therapeutic opportunities	Q8TDY2	RB1-inducible coiled-coil protein 1 OS=Homo sapiens GN=RB1CC1 PE=1 SV=3	0	6	6	RB1CC1	0.793	0.768	0.721107	0.945068	30.59	48.94	527563	269833	1.24397e+06	179414		cell communication;cell organization and biogenesis;metabolic process;regulation of biological process;response to stimulus	cytoplasm;cytosol;membrane;nucleus	protein binding;structural molecule activity	Senescence and Autophagy in Cancer; PI3K-AKT-mTOR signaling pathway and therapeutic opportunities
Q15118-2	Isoform 2 of [Pyruvate dehydrogenase (acetyl-transferring)] kinase isozyme 1, mitochondrial OS=Homo sapiens GN=PDK1	PDK1	0	5	5	1.975	2.044	0.817784	0.246209	473863	61213	1.66285e+06	811268		cell proliferation;metabolic process;regulation of biological process;response to stimulus	mitochondrion;nucleus;organelle lumen	catalytic activity;nucleotide binding;protein binding		EPO Receptor Signaling; Factors and pathways affecting insulin-like growth factor (IGF1)-Akt signaling; DNA Damage Response (only ATM dependent); ErbB Signaling Pathway; TGF-beta Signaling Pathway; T-Cell antigen Receptor (TCR) pathway during Staphylococcus aureus infection; PI3K-AKT-mTOR signaling pathway and therapeutic opportunities; T-Cell Receptor and Co-stimulatory Signaling	-1	-1	-1	-1	-1	-1	-1	-1	-1	-1	-1	-1	-1	-1	-1	-1	-1	-1	-1	-1	-1
O43772	Mitochondrial carnitine/acylcarnitine carrier protein OS=Homo sapiens GN=SLC25A20 PE=1 SV=1	SLC25A20	0	7	7	1.632	0.627	0.934672	0.568778	8.74518e+06	4.26038e+06	6.16675e+06	3.01866e+06		transport	cytosol;membrane;mitochondrion	transporter activity		Fatty Acid Beta Oxidation; Mitochondrial LC-Fatty Acid Beta-Oxidation	O43772	Mitochondrial carnitine/acylcarnitine carrier protein OS=Homo sapiens GN=SLC25A20 PE=1 SV=1	0	8	8	SLC25A20	0.976	0.425	0.869577	0.936965	116.11	14.35	6.49889e+06	6.81508e+06	8.23207e+06	4.01963e+06		transport	cytosol;membrane;mitochondrion	transporter activity	Mitochondrial LC-Fatty Acid Beta-Oxidation; Fatty Acid Beta Oxidation
Q96S55	ATPase WRNIP1 OS=Homo sapiens GN=WRNIP1 PE=1 SV=2	WRNIP1	0	15	15	1.353	0.816	0.977207	0.266601	1.78288e+07	4.9007e+06	1.43425e+07	7.03021e+06		metabolic process;regulation of biological process;response to stimulus	membrane;nucleus	catalytic activity;DNA binding;metal ion binding;nucleotide binding;protein binding;RNA binding			Q96S55	ATPase WRNIP1 OS=Homo sapiens GN=WRNIP1 PE=1 SV=2	0	15	15	WRNIP1	1.026	0.654	0.961433	0.710774	68.76	38.27	2.87789e+07	8.40186e+06	2.15493e+07	9.82384e+06		metabolic process;regulation of biological process;response to stimulus	membrane;nucleus	catalytic activity;DNA binding;metal ion binding;nucleotide binding;protein binding;RNA binding
P55327-3	Isoform 3 of Tumor protein D52 OS=Homo sapiens GN=TPD52	TPD52	0	11	11	1.079	0.489	0.864537	0.610735	3.69903e+07	8.31026e+06	1.7466e+07	8.56491e+06							P55327-3	Isoform 3 of Tumor protein D52 OS=Homo sapiens GN=TPD52	0	10	10	TPD52	0.778	0.495	0.743541	0.936376	32.26	14.16	3.24585e+07	1.23693e+07	1.28736e+07	5.29947e+06		cell differentiation;transport	cytoplasm;endoplasmic reticulum	metal ion binding;protein binding
B4DX46	cDNA FLJ52663, highly similar to SET and MYND domain-containing protein 5 OS=Homo sapiens PE=2 SV=1	SMYD5	0	2	2	1.365	0.419	0.987701	0.981791	3.26634e+06	789317	1.45203e+06	712310		metabolic process		catalytic activity;metal ion binding;protein binding			-1	-1	-1	-1	-1	-1	-1	-1	-1	-1	-1	-1	-1	-1	-1	-1	-1	-1	-1	-1	-1
B5BU36	Tumor necrosis factor receptor superfamily member 10B OS=Homo sapiens GN=TNFRSF10B PE=2 SV=1	TNFRSF10B	0	7	7	2.953	4.586	0.218933	1.39e-05	4.15229e+06	6.2909e+06	2.5804e+07	1.26601e+07		cell death;cellular component movement;defense response;development;metabolic process;regulation of biological process;response to stimulus	cell surface;membrane	protein binding;receptor activity;signal transducer activity		Apoptosis-related network due to altered Notch3 in ovarian cancer; Apoptosis	B5BU36	Tumor necrosis factor receptor superfamily member 10B OS=Homo sapiens GN=TNFRSF10B PE=2 SV=1	0	8	8	TNFRSF10B	5.139	6.951	0.0477867	1.34e-06	104.89	99.97	2.21333e+06	706380	2.14598e+07	7.95455e+06		cell death;cellular component movement;defense response;development;metabolic process;regulation of biological process;response to stimulus	cell surface;membrane	protein binding;receptor activity;signal transducer activity	Apoptosis; Apoptosis-related network due to altered Notch3 in ovarian cancer
Q96JH7	Deubiquitinating protein VCIP135 OS=Homo sapiens GN=VCPIP1 PE=1 SV=2	VCPIP1	0	7	7	1.604	0.508	0.950476	0.97908	2.03652e+06	1.53781e+06	956293	473366		cell organization and biogenesis;metabolic process	cytoplasm;endoplasmic reticulum;Golgi;organelle lumen	catalytic activity			Q96JH7	Deubiquitinating protein VCIP135 OS=Homo sapiens GN=VCPIP1 PE=1 SV=2	0	6	6	VCPIP1	1.181	0.68	0.992664	0.928981	116.45	19.36	6.41896e+06	7.10066e+06	771356	1.03249e+06		cell organization and biogenesis;metabolic process	cytoplasm;endoplasmic reticulum;Golgi;organelle lumen	catalytic activity
Q9BVC5	Ashwin OS=Homo sapiens GN=C2orf49 PE=1 SV=1	C2orf49	0	4	4	1.445	0.383	0.997963	0.930251	2.45997e+06	473153	873578	433007		metabolic process					Q9BVC5	Ashwin OS=Homo sapiens GN=C2orf49 PE=1 SV=1	0	2	2	C2orf49	1.181	0.675	0.93341	0.988511	103.43	10.51	842179	251743	563290	340209		metabolic process
Q8N543	Prolyl 3-hydroxylase OGFOD1 OS=Homo sapiens GN=OGFOD1 PE=1 SV=1	OGFOD1	0	5	5	1.641	0.524	0.934065	0.93855	2.6237e+06	543313	1.46188e+06	726372		cell organization and biogenesis;cell proliferation;metabolic process;regulation of biological process	cytoplasm;cytosol;nucleus	catalytic activity;metal ion binding			Q8N543	Prolyl 3-hydroxylase OGFOD1 OS=Homo sapiens GN=OGFOD1 PE=1 SV=1	0	8	8	OGFOD1	0.176	0.397	0.0222021	0.842597	3.15	6.32	3.54938e+06	796876	1.54582e+06	511436		cell organization and biogenesis;cell proliferation;metabolic process;regulation of biological process	cytoplasm;cytosol;nucleus	catalytic activity;metal ion binding
Q8IX04	Ubiquitin-conjugating enzyme E2 variant 3 OS=Homo sapiens GN=UEVLD PE=1 SV=2	UEVLD	0	3	3	0.822	0.446	0.70045	0.934921	617287	445099	584739	293636		metabolic process;transport		catalytic activity			-1	-1	-1	-1	-1	-1	-1	-1	-1	-1	-1	-1	-1	-1	-1	-1	-1	-1	-1	-1	-1
B3KM70	cDNA FLJ10409 fis, clone NT2RM4000595, highly similar to F-box/LRR-repeat protein 2 OS=Homo sapiens PE=2 SV=1	FBXL2	0.001	2	1	100	100	8.7e-17	7.1e-17			600905	302171		metabolic process;regulation of biological process	cytoplasm;membrane	catalytic activity;protein binding			B3KM70	cDNA FLJ10409 fis, clone NT2RM4000595, highly similar to F-box/LRR-repeat protein 2 OS=Homo sapiens PE=2 SV=1	0.001	2	1	FBXL2	12.418	1.892	0.0107789	0.212782	198.87	2.95	2.00487e+06	395718	3.79225e+06	1.97809e+06		metabolic process;regulation of biological process	cytoplasm;membrane	catalytic activity;protein binding
O14802	DNA-directed RNA polymerase III subunit RPC1 OS=Homo sapiens GN=POLR3A PE=1 SV=2	POLR3A	0	6	6	1.332	0.951	0.964829	0.474001	1.98681e+06	935542	2.41785e+06	1.21585e+06		defense response;metabolic process;regulation of biological process;response to stimulus	cytosol;membrane;nucleus	catalytic activity;DNA binding;metal ion binding	Metabolic pathways; Cytosolic DNA-sensing pathway; Epstein-Barr virus infection; Pyrimidine metabolism; RNA polymerase; Purine metabolism		O14802	DNA-directed RNA polymerase III subunit RPC1 OS=Homo sapiens GN=POLR3A PE=1 SV=2	0	8	7	POLR3A	0.979	0.221	0.909027	0.541331	66.89	4.93	2.63403e+06	2.86443e+06	180579	4.95384e+06		defense response;metabolic process;regulation of biological process;response to stimulus	cytosol;membrane;nucleus	catalytic activity;DNA binding;metal ion binding
Q8TDQ7	Glucosamine-6-phosphate isomerase 2 OS=Homo sapiens GN=GNPDA2 PE=1 SV=1	GNPDA2	0	6	2	0.691	0.548	0.536996	0.866475	4.26099e+06	1.11225e+06	1.86141e+06	938613		metabolic process	cytoplasm;cytosol;nucleus	catalytic activity;protein binding	Metabolic pathways; Amino sugar and nucleotide sugar metabolism		Q8TDQ7	Glucosamine-6-phosphate isomerase 2 OS=Homo sapiens GN=GNPDA2 PE=1 SV=1	0	7	2	GNPDA2	0.617	0.263	0.48464	0.602222	15.82	4.37	9.62277e+06	3.78514e+06	1.77453e+06	745558		metabolic process	cytoplasm;cytosol;nucleus	catalytic activity;protein binding
Q6ZS17-4	Isoform 4 of Protein FAM65A OS=Homo sapiens GN=FAM65A	FAM65A; RIPOR1	0	6	6	1.643	1.375	0.935414	0.500593	802341	850757	1.1895e+06	600070			cytoplasm				Q6ZS17-4	Isoform 4 of Protein FAM65A OS=Homo sapiens GN=FAM65A	0	7	7	FAM65A; RIPOR1	100	1.425	9.83e-17	0.649165		51.61	158718		2.02929e+06	1.25791e+06		cell communication;regulation of biological process;response to stimulus	cytoplasm;Golgi;membrane	protein binding
P53370	Nucleoside diphosphate-linked moiety X motif 6 OS=Homo sapiens GN=NUDT6 PE=1 SV=2	NUDT6	0.001	2	2	0.74	0.372	0.622757	0.896339	2.32646e+06	120450	809005	411758			cytoplasm;mitochondrion;nucleus	catalytic activity;protein binding			P53370	Nucleoside diphosphate-linked moiety X motif 6 OS=Homo sapiens GN=NUDT6 PE=1 SV=2	0	3	3	NUDT6	1.488	0.405	0.964761	0.794803	9.06	16.92	745443	616237	375020	1.28621e+06		regulation of biological process	cytoplasm;mitochondrion;nucleus	catalytic activity;protein binding
Q92547	DNA topoisomerase 2-binding protein 1 OS=Homo sapiens GN=TOPBP1 PE=1 SV=3	TOPBP1	0	6	6	1.742	0.852	0.893337	0.67182	1.68619e+06	2.30499e+06	1.73474e+06	884925		metabolic process;regulation of biological process;response to stimulus	chromosome;cytoplasm;cytoskeleton;nucleus	DNA binding;protein binding	Homologous recombination	ATR Signaling	Q92547	DNA topoisomerase 2-binding protein 1 OS=Homo sapiens GN=TOPBP1 PE=1 SV=3	0	7	7	TOPBP1	1.924	1.239	0.840551	0.689996	9.01	26.01	1.45109e+06	364538	1.39758e+06	773530		metabolic process;regulation of biological process;response to stimulus	chromosome;cytoplasm;cytoskeleton;nucleus	DNA binding;protein binding	ATR Signaling
Q96CV9	Optineurin OS=Homo sapiens GN=OPTN PE=1 SV=2	OPTN	0	5	5	0.962	0.507	0.79845	0.994065	1.35108e+06	1.23945e+06	437819	224709		cell communication;cell death;cell organization and biogenesis;defense response;metabolic process;regulation of biological process;response to stimulus;transport	cytoplasm;cytoskeleton;cytosol;endosome;Golgi;membrane;mitochondrion;nucleus;vacuole	metal ion binding;protein binding			Q96CV9	Optineurin OS=Homo sapiens GN=OPTN PE=1 SV=2	0	5	5	OPTN	1.552	0.975	0.967224	0.861	100.85	129.45	1.9003e+06	3.06701e+06	527013	1.939e+06		cell communication;cell death;cell organization and biogenesis;defense response;metabolic process;regulation of biological process;response to stimulus;transport	cytoplasm;cytoskeleton;cytosol;endosome;Golgi;membrane;mitochondrion;nucleus;vacuole	metal ion binding;protein binding
Q9NPH0	Lysophosphatidic acid phosphatase type 6 OS=Homo sapiens GN=ACP6 PE=1 SV=2	ACP6	0	2	2	0.208	0.677	0.0122185	0.898053	1.05547e+06	993576	385905	198538		metabolic process	cytoplasm;mitochondrion;organelle lumen	catalytic activity			Q9NPH0	Lysophosphatidic acid phosphatase type 6 OS=Homo sapiens GN=ACP6 PE=1 SV=2	0	3	3	ACP6	0.636	0.618	0.576091	0.976678	41.35	24.4	838671	451200	247844	456376		metabolic process	cytoplasm;mitochondrion;organelle lumen	catalytic activity
Q9BRS2	Serine/threonine-protein kinase RIO1 OS=Homo sapiens GN=RIOK1 PE=1 SV=2	RIOK1	0	6	6	0.429	0.366	0.15444	0.956659	3.69306e+06	1.57674e+06	4.10806e+06	2.11714e+06		metabolic process;regulation of biological process	cytoplasm;cytosol;membrane	catalytic activity;metal ion binding;nucleotide binding;protein binding;transporter activity	Ribosome biogenesis in eukaryotes		Q9BRS2	Serine/threonine-protein kinase RIO1 OS=Homo sapiens GN=RIOK1 PE=1 SV=2	0	4	4	RIOK1	0.036	0.388	5.86e-06	0.785573	0.03	11.52	411530	1.53936e+06	1.6672e+06	1.21757e+06		metabolic process;regulation of biological process	cytoplasm;cytosol;membrane	catalytic activity;metal ion binding;nucleotide binding;protein binding;transporter activity
Q92466	DNA damage-binding protein 2 OS=Homo sapiens GN=DDB2 PE=1 SV=1	DDB2	0	5	5		0.317		0.824808	4.51191e+06	36091.2	938189	486634		cell organization and biogenesis;metabolic process;regulation of biological process;response to stimulus	nucleus	catalytic activity;DNA binding;protein binding	Nucleotide excision repair; Hepatitis B; p53 signaling pathway; Ubiquitin mediated proteolysis	DNA Damage Response; miRNA Regulation of DNA Damage Response	Q92466	DNA damage-binding protein 2 OS=Homo sapiens GN=DDB2 PE=1 SV=1	0	9	9	DDB2	1.224	1.494	0.98968	0.204481	89.57	134.98	7.25429e+06	6.72802e+06	5.0982e+06	3.8513e+06		cell organization and biogenesis;metabolic process;regulation of biological process;response to stimulus	nucleus	catalytic activity;DNA binding;protein binding	DNA Damage Response; miRNA Regulation of DNA Damage Response
Q96B36-3	Isoform 3 of Proline-rich AKT1 substrate 1 OS=Homo sapiens GN=AKT1S1	AKT1S1	0	3	3	10.896	1.605	0.00575881	0.13722	1.93404e+06	473819	2.68046e+06	1.39754e+06		cell organization and biogenesis;regulation of biological process;response to stimulus	cytoplasm;cytosol	protein binding		Focal Adhesion-PI3K-Akt-mTOR-signaling pathway; Senescence and Autophagy in Cancer; Target Of Rapamycin (TOR) Signaling; VEGFA-VEGFR2 Signaling Pathway	Q96B36-3	Isoform 3 of Proline-rich AKT1 substrate 1 OS=Homo sapiens GN=AKT1S1	0	4	4	AKT1S1	2.039	0.724	0.68185	0.814536	33.43	44.05	3.89105e+06	1.64554e+06	5.73797e+06	8.58883e+06		cell organization and biogenesis;regulation of biological process;response to stimulus	cytoplasm;cytosol	protein binding	Focal Adhesion-PI3K-Akt-mTOR-signaling pathway; Senescence and Autophagy in Cancer; Target Of Rapamycin (TOR) Signaling; VEGFA-VEGFR2 Signaling Pathway
A8K7F7	cDNA FLJ76913, highly similar to Homo sapiens F-box protein 7 (FBXO7), mRNA OS=Homo sapiens PE=2 SV=1	FBXO7	0	4	4	0.124	0.664	4.88e-05	0.869716	947839	5.60042e+06	1.39487e+06	728106		metabolic process;regulation of biological process;transport	cytoplasm;cytosol;mitochondrion;nucleus	catalytic activity;protein binding			A8K7F7	cDNA FLJ76913, highly similar to Homo sapiens F-box protein 7 (FBXO7), mRNA OS=Homo sapiens PE=2 SV=1	0	3	3	FBXO7	0.642	0.709	0.61806	0.934861	50.95	21.13	1.12898e+06	1.08507e+06	2.42603e+06	1.96326e+06		metabolic process;regulation of biological process;transport	cytoplasm;cytosol;mitochondrion;nucleus	catalytic activity;protein binding
U3KQ54	HCG2044777 OS=Homo sapiens GN=PMF1-BGLAP PE=4 SV=1	PMF1-BGLAP	0	4	4	1.278	0.171	0.939547	0.386071	1.53216e+06	168441	122385	64222.6			Golgi				-1	-1	-1	-1	-1	-1	-1	-1	-1	-1	-1	-1	-1	-1	-1	-1	-1	-1	-1	-1	-1
J3KNN5	Probable ATP-dependent RNA helicase DDX41 (Fragment) OS=Homo sapiens GN=DDX41 PE=1 SV=1		0	25	25	1.401	2.116	0.854479	2.43e-05	3.1612e+07	1.91591e+07	5.92787e+07	3.11202e+07		metabolic process		catalytic activity;nucleotide binding			J3KNN5	Probable ATP-dependent RNA helicase DDX41 (Fragment) OS=Homo sapiens GN=DDX41 PE=1 SV=1	0	23	23		1.384	3.669	0.576091	5.21e-07	60.36	82.5	3.74179e+07	3.64581e+07	124805948	5.57861e+07		metabolic process		catalytic activity;nucleotide binding
Q7LGC8	Carbohydrate sulfotransferase 3 OS=Homo sapiens GN=CHST3 PE=1 SV=3	CHST3	0.001	2	2	100	100	8.7e-17	7.1e-17			2.07145e+06	1.08965e+06		metabolic process	Golgi;membrane	catalytic activity	Glycosaminoglycan biosynthesis - chondroitin sulfate / dermatan sulfate	Metapathway biotransformation	Q7LGC8	Carbohydrate sulfotransferase 3 OS=Homo sapiens GN=CHST3 PE=1 SV=3	0	2	2	CHST3	100		9.83e-17							642315		metabolic process	Golgi;membrane	catalytic activity	Metapathway biotransformation
Q7L804-2	Isoform 2 of Rab11 family-interacting protein 2 OS=Homo sapiens GN=RAB11FIP2	RAB11FIP2	0	2	1	1.153	1.123	0.90844	0.270593	3.64738e+06	665705	3.50979e+06	1.84768e+06		regulation of biological process;transport	endosome;membrane	protein binding			Q7L804-2	Isoform 2 of Rab11 family-interacting protein 2 OS=Homo sapiens GN=RAB11FIP2	0	2	1	RAB11FIP2	2.077	1.382	0.811807	0.352653	87.89	49.54	3.60115e+06	1.55081e+06	5.27526e+06	4.16723e+06		regulation of biological process;transport	endosome;membrane	protein binding
O75446	Histone deacetylase complex subunit SAP30 OS=Homo sapiens GN=SAP30 PE=1 SV=1	SAP30	0	4	4	4.319	2.899	0.137516	0.00166281	2.6068e+06	620068	1.0553e+07	5.56164e+06		cell differentiation;cell organization and biogenesis;metabolic process;regulation of biological process	nucleus	catalytic activity;DNA binding;metal ion binding;protein binding		Notch Signaling Pathway; Retinoblastoma (RB) in Cancer	O75446	Histone deacetylase complex subunit SAP30 OS=Homo sapiens GN=SAP30 PE=1 SV=1	0	4	4	SAP30	3.916	6.811	0.149405	8.13e-05	104.04	47.4	1.73612e+06	1.45534e+06	1.61374e+07	8.96452e+06		cell differentiation;cell organization and biogenesis;metabolic process;regulation of biological process	nucleus	catalytic activity;DNA binding;metal ion binding;protein binding	Notch Signaling Pathway; Retinoblastoma (RB) in Cancer
V9GYM8	Rho guanine nucleotide exchange factor 2 OS=Homo sapiens GN=ARHGEF2 PE=1 SV=1		0	16	16	1.928	1.107	0.804978	0.102908	1.0237e+07	3.57731e+06	8.921e+06	4.72465e+06		regulation of biological process;response to stimulus		metal ion binding			V9GYM8	Rho guanine nucleotide exchange factor 2 OS=Homo sapiens GN=ARHGEF2 PE=1 SV=1	0	14	14		1.674	1.302	0.802158	0.210536	46.57	46.88	8.38766e+06	2.93269e+06	1.07934e+07	6.45316e+06		regulation of biological process;response to stimulus		metal ion binding
O14562	Ubiquitin domain-containing protein UBFD1 OS=Homo sapiens GN=UBFD1 PE=1 SV=2	UBFD1	0	3	3	1.171	0.585	0.897149	0.880734	2.69427e+06	1.38359e+06	1.26881e+06	672304				protein binding;RNA binding			O14562	Ubiquitin domain-containing protein UBFD1 OS=Homo sapiens GN=UBFD1 PE=1 SV=2	0	5	5	UBFD1	0.354	0.4	0.162876	0.827249	13.4	15.91	5.28635e+06	1.19306e+06	718179	424223				protein binding;RNA binding
Q4LE43	Phosphoinositide phospholipase C (Fragment) OS=Homo sapiens GN=PLCG1 variant protein PE=2 SV=1	PLCG1	0	4	4	0.662	0.452	0.539034	0.957996	1.14584e+06	879483	694491	372822		cellular component movement;metabolic process;regulation of biological process;response to stimulus	cytoplasm;cytosol;membrane	catalytic activity;metal ion binding;protein binding;signal transducer activity	Fc epsilon RI signaling pathway; Glioma; Epstein-Barr virus infection; Metabolic pathways; EGFR tyrosine kinase inhibitor resistance; Natural killer cell mediated cytotoxicity; T cell receptor signaling pathway; Inflammatory mediator regulation of TRP channels; Phosphatidylinositol signaling system; Neurotrophin signaling pathway; Epithelial cell signaling in Helicobacter pylori infection; Proteo…	RANKL/RANK (Receptor activator of NFKB (ligand)) Signaling Pathway; EGF/EGFR Signaling Pathway; Myometrial Relaxation and Contraction Pathways; T-Cell antigen Receptor (TCR) Signaling Pathway; VEGFA-VEGFR2 Signaling Pathway; Brain-Derived Neurotrophic Factor (BDNF) signaling pathway; Leptin signaling pathway; ErbB Signaling Pathway; Kit receptor signaling pathway; IL-1 signaling pathway; B Cell R…	Q4LE43	Phosphoinositide phospholipase C (Fragment) OS=Homo sapiens GN=PLCG1 variant protein PE=2 SV=1	0	8	8	PLCG1	1.428	0.626	0.98233	0.981372	108.32	5.82	1.63472e+06	476962	702727	501916		cellular component movement;metabolic process;regulation of biological process;response to stimulus	cytoplasm;cytosol;membrane	catalytic activity;metal ion binding;protein binding;signal transducer activity	ErbB Signaling Pathway; Kit receptor signaling pathway; IL-1 signaling pathway; B Cell Receptor Signaling Pathway; T-Cell Receptor and Co-stimulatory Signaling; Corticotropin-releasing hormone signaling pathway; RANKL/RANK (Receptor activator of NFKB (ligand)) Signaling Pathway; EGF/EGFR Signaling Pathway; Myometrial Relaxation and Contraction Pathways; T-Cell antigen Receptor (TCR) Signaling Pat…
Q9NUA8	Zinc finger and BTB domain-containing protein 40 OS=Homo sapiens GN=ZBTB40 PE=1 SV=4	ZBTB40	0	4	4	50.123	100	1.03e-07	7.1e-17	101245	54992.6	5.19024e+06	2.79077e+06		metabolic process;regulation of biological process;response to stimulus	nucleus	DNA binding;metal ion binding;protein binding			Q9NUA8	Zinc finger and BTB domain-containing protein 40 OS=Homo sapiens GN=ZBTB40 PE=1 SV=4	0	9	9	ZBTB40	5.139	2.233	0.0505106	0.14322	79.65	67.26	731021	244001	4.81646e+06	1.17979e+07		metabolic process;regulation of biological process;response to stimulus	nucleus	DNA binding;metal ion binding;protein binding
P63220	40S ribosomal protein S21 OS=Homo sapiens GN=RPS21 PE=1 SV=1	RPS21	0	5	5	1.049	0.333	0.809792	0.994855	2.60894e+07	1.36213e+07	1.25639e+07	6.7664e+06		cell organization and biogenesis;metabolic process;transport	cytosol;ribosome	protein binding;RNA binding;structural molecule activity	Ribosome	Cytoplasmic Ribosomal Proteins	P63220	40S ribosomal protein S21 OS=Homo sapiens GN=RPS21 PE=1 SV=1	0	6	6	RPS21	1.253	0.476	0.897448	0.930433	145.56	33.01	5.15363e+07	2.75234e+07	9.95437e+06	2.13443e+07		cell organization and biogenesis;metabolic process;transport	cytosol;ribosome	protein binding;RNA binding;structural molecule activity	Cytoplasmic Ribosomal Proteins
Q9H7D7	WD repeat-containing protein 26 OS=Homo sapiens GN=WDR26 PE=1 SV=3	WDR26	0	12	12	1.27	0.864	0.975176	0.0906651	3.36396e+07	1.06552e+07	2.42614e+07	1.30682e+07			cytoplasm;cytosol	protein binding			Q9H7D7	WD repeat-containing protein 26 OS=Homo sapiens GN=WDR26 PE=1 SV=3	0	15	15	WDR26	1.658	1.02	0.637069	0.272438	70.13	55.6	3.32569e+07	1.90037e+07	2.87071e+07	2.84742e+07			cytoplasm;cytosol	protein binding
Q5R3I4	Tetratricopeptide repeat protein 38 OS=Homo sapiens GN=TTC38 PE=1 SV=1	TTC38	0	3	3	0.852	0.512	0.767091	0.971454	1.80844e+06	706434	730216	393540				protein binding			Q5R3I4	Tetratricopeptide repeat protein 38 OS=Homo sapiens GN=TTC38 PE=1 SV=1	0	3	3	TTC38	0.045	0.695	5.59e-06	0.980192	0.24	49.93	1.21927e+06	1.57136e+06	626064	375583				protein binding
O15460-2	Isoform IIa of Prolyl 4-hydroxylase subunit alpha-2 OS=Homo sapiens GN=P4HA2	P4HA2	0	19	19	1.744	2.219	0.525009	4.7e-06	4.05062e+07	2.25029e+07	7.26346e+07	3.92955e+07		metabolic process	cytosol;endoplasmic reticulum;organelle lumen	catalytic activity;metal ion binding		Amino Acid metabolism	O15460-2	Isoform IIa of Prolyl 4-hydroxylase subunit alpha-2 OS=Homo sapiens GN=P4HA2	0	21	21	P4HA2	1.322	3.565	0.641129	2.76e-07	84.44	96.25	8.88932e+07	4.64472e+07	3.01133e+08	5.96529e+07		metabolic process	cytosol;endoplasmic reticulum;organelle lumen	catalytic activity;metal ion binding	Amino Acid metabolism
O95714	E3 ubiquitin-protein ligase HERC2 OS=Homo sapiens GN=HERC2 PE=1 SV=2	HERC2	0	22	19	1.31	0.379	0.972599	0.980245	6.5152e+06	2.64878e+06	4.49999e+06	2.43876e+06		metabolic process;regulation of biological process;response to stimulus;transport	cytoplasm;cytoskeleton;membrane;nucleus	catalytic activity;metal ion binding;protein binding	Ubiquitin mediated proteolysis		O95714	E3 ubiquitin-protein ligase HERC2 OS=Homo sapiens GN=HERC2 PE=1 SV=2	0	27	27	HERC2	1.022	0.551	0.913165	0.950193	62.55	26.76	7.04947e+06	6.46525e+06	9.26563e+06	6.19309e+06		metabolic process;response to stimulus;transport	cytoplasm;cytoskeleton;membrane;nucleus	catalytic activity;metal ion binding;protein binding
B2RAD8	cDNA, FLJ94852, highly similar to Homo sapiens eukaryotic translation initiation factor 2C, 1 (EIF2C1), mRNA OS=Homo sapiens PE=2 SV=1	AGO1; EIF2C1	0	6	4	1.08	0.293	0.856982	0.762117	3.33971e+06	1.03361e+06	660842	358783		cell organization and biogenesis;metabolic process;regulation of biological process;response to stimulus	cytoplasm;cytosol;nucleus	catalytic activity;DNA binding;protein binding;RNA binding			B2RAD8	cDNA, FLJ94852, highly similar to Homo sapiens eukaryotic translation initiation factor 2C, 1 (EIF2C1), mRNA OS=Homo sapiens PE=2 SV=1	0	8	5	AGO1; EIF2C1	0.852	0.376	0.813251	0.805433	22.86	9.76	3.57583e+06	997233	1.45766e+06	2.18367e+06		cell organization and biogenesis;metabolic process;regulation of biological process;response to stimulus	cytoplasm;cytosol;nucleus	catalytic activity;DNA binding;protein binding;RNA binding
Q53FI8	DNA-directed RNA polymerase III 39 kDa polypeptide F variant (Fragment) OS=Homo sapiens PE=2 SV=1	POLR3F	0.002	2	2		1.485		0.490367	166650	736393	540000	293532		defense response;metabolic process;regulation of biological process;response to stimulus	cytosol	catalytic activity;protein binding			Q53FI8	DNA-directed RNA polymerase III 39 kDa polypeptide F variant (Fragment) OS=Homo sapiens PE=2 SV=1	0	3	3	POLR3F	1.87	0.685	0.846858	0.985918	120.6	52.39	1.00227e+06	677349	902535	1.25592e+06		defense response;metabolic process;regulation of biological process;response to stimulus	cytosol	catalytic activity;DNA binding;protein binding
P22681	E3 ubiquitin-protein ligase CBL OS=Homo sapiens GN=CBL PE=1 SV=2	CBL	0	7	7	1.508	0.421	0.960811	0.984681	6.7562e+06	1.65025e+06	3.40525e+06	1.85335e+06		cell death;cell organization and biogenesis;metabolic process;regulation of biological process;response to stimulus;transport	cytoplasm;cytosol;membrane;nucleus;vacuole	catalytic activity;metal ion binding;protein binding;signal transducer activity	Chronic myeloid leukemia; Endocytosis; Proteoglycans in cancer; Insulin signaling pathway; ErbB signaling pathway; Ubiquitin mediated proteolysis; T cell receptor signaling pathway; Bacterial invasion of epithelial cells; Pathways in cancer	Insulin Signaling; IL-4 Signaling Pathway; IL-3 Signaling Pathway; IL-2 Signaling Pathway; T-Cell antigen Receptor (TCR) pathway during Staphylococcus aureus infection; Signaling Pathways in Glioblastoma; Angiopoietin Like Protein 8 Regulatory Pathway; Prolactin Signaling Pathway; Interferon type I signaling pathways; EGF/EGFR Signaling Pathway; Kit receptor signaling pathway; T-Cell antigen Rece…	P22681	E3 ubiquitin-protein ligase CBL OS=Homo sapiens GN=CBL PE=1 SV=2	0	6	6	CBL	1.104	0.519	0.960363	0.960125	36.9	8.92	3.79372e+06	2.79514e+06	1.94764e+06	1.35116e+06		cell death;cell organization and biogenesis;metabolic process;regulation of biological process;response to stimulus;transport	cytoplasm;cytosol;membrane;nucleus;vacuole	catalytic activity;metal ion binding;protein binding;signal transducer activity	Interferon type I signaling pathways; EGF/EGFR Signaling Pathway; Kit receptor signaling pathway; T-Cell antigen Receptor (TCR) Signaling Pathway; B Cell Receptor Signaling Pathway; Association Between Physico-Chemical Features and Toxicity Associated Pathways; VEGFA-VEGFR2 Signaling Pathway; RANKL/RANK (Receptor activator of NFKB (ligand)) Signaling Pathway; Insulin Signaling; IL-4 Signaling Pat…
Q9HA77	Probable cysteine--tRNA ligase, mitochondrial OS=Homo sapiens GN=CARS2 PE=1 SV=1	CARS2	0	13	13	0.885	0.22	0.70431	0.871469	8.39343e+07	2.70231e+07	4.19285e+07	2.28306e+07		metabolic process	cytoplasm;mitochondrion;organelle lumen	catalytic activity;metal ion binding;nucleotide binding	Aminoacyl-tRNA biosynthesis		Q9HA77	Probable cysteine--tRNA ligase, mitochondrial OS=Homo sapiens GN=CARS2 PE=1 SV=1	0	16	16	CARS2	0.764	0.244	0.905571	0.802042	51.29	7.41	1.53206e+08	1.20162e+08	7.12932e+07	6.74967e+07	Deamidated [R435]	metabolic process	cytoplasm;mitochondrion;organelle lumen	catalytic activity;metal ion binding;nucleotide binding
B9EG64	CDC-like kinase 4 OS=Homo sapiens GN=CLK4 PE=2 SV=1	CLK4	0	4	3	0.909	0.56	0.769291	0.821806	5.78838e+06	1.56229e+06	1.64257e+06	894529		metabolic process;regulation of biological process	nucleus	catalytic activity;nucleotide binding;protein binding		mRNA Processing	B9EG64	CDC-like kinase 4 OS=Homo sapiens GN=CLK4 PE=2 SV=1	0	3	2	CLK4	1.359	1.356	0.988356	0.415579	131.84	74.24	5.20236e+06	1.69572e+06	2.55338e+06	3.22499e+06		metabolic process;regulation of biological process	nucleus	catalytic activity;nucleotide binding;protein binding	mRNA Processing
D3YTA9	Calcineurin subunit B type 1 OS=Homo sapiens GN=PPP3R1 PE=1 SV=1	PPP3R1	0	2	1	2.74	0.55	0.634499	0.954971	1.83743e+06	396460	568927	310517		cell differentiation;cell organization and biogenesis;metabolic process;regulation of biological process;response to stimulus;transport	cytosol;membrane;mitochondrion	catalytic activity;metal ion binding;protein binding		TFs Regulate miRNAs related to cardiac hypertrophy; MAPK Signaling Pathway; Alzheimers Disease; Energy Metabolism; Initiation of transcription and translation elongation at the HIV-1 LTR	-1	-1	-1	-1	-1	-1	-1	-1	-1	-1	-1	-1	-1	-1	-1	-1	-1	-1	-1	-1	-1
A8K6L3	cDNA FLJ76883, highly similar to Homo sapiens FKSG44 gene (FKSG44), mRNA OS=Homo sapiens PE=2 SV=1	FRMD8	0	4	4	100	100	8.7e-17	7.1e-17			3.33165e+06	1.82459e+06			cytoskeleton	protein binding			A8K6L3	cDNA FLJ76883, highly similar to Homo sapiens FKSG44 gene (FKSG44), mRNA OS=Homo sapiens PE=2 SV=1	0	6	6	FRMD8	100	9.058	9.83e-17	0.0140096		50.92	94487		2.6576e+06	828547			cytoskeleton	protein binding
Q04206	Transcription factor p65 OS=Homo sapiens GN=RELA PE=1 SV=2	RELA	0	11	11	1.215	0.739	0.925455	0.337993	9.79133e+06	2.35454e+06	8.0076e+06	4.38749e+06		defense response;metabolic process;regulation of biological process;response to stimulus	cytoplasm;cytosol;nucleus	DNA binding;protein binding	Osteoclast differentiation; AGE-RAGE signaling pathway in diabetic complications; Hepatitis C; Amoebiasis; MAPK signaling pathway; Measles; Shigellosis; Epstein-Barr virus infection; Salmonella infection; Legionellosis; Pancreatic cancer; HTLV-I infection; Epithelial cell signaling in Helicobacter pylori infection; TNF signaling pathway; Prostate cancer; Toll-like receptor signaling pathway; Th1 …	Selenium Metabolism and Selenoproteins; ApoE and miR-146 in inflammation and atherosclerosis; Prolactin Signaling Pathway; Selenium Micronutrient Network; Initiation of transcription and translation elongation at the HIV-1 LTR; Leptin signaling pathway; Structural Pathway of Interleukin 1 (IL-1); Vitamin B12 Metabolism; EBV LMP1 signaling; Osteopontin Signaling; Toll-like Receptor Signaling; NLR …	-1	-1	-1	-1	-1	-1	-1	-1	-1	-1	-1	-1	-1	-1	-1	-1	-1	-1	-1	-1	-1
O95071	E3 ubiquitin-protein ligase UBR5 OS=Homo sapiens GN=UBR5 PE=1 SV=2	UBR5	0	46	46	1.438	0.352	0.914619	0.767448	7.41529e+07	1.22478e+07	2.52825e+07	1.38544e+07		cell proliferation;metabolic process;regulation of biological process;response to stimulus	cytosol;membrane;nucleus	catalytic activity;metal ion binding;protein binding;RNA binding	Ubiquitin mediated proteolysis	Mesodermal Commitment Pathway; Tryptophan metabolism	O95071	E3 ubiquitin-protein ligase UBR5 OS=Homo sapiens GN=UBR5 PE=1 SV=2	0	43	43	UBR5	1.315	0.55	0.861617	0.678446	62.82	12.67	5.38006e+07	2.37478e+07	2.26009e+07	2.63739e+07		cell proliferation;metabolic process;regulation of biological process;response to stimulus	cytosol;membrane;nucleus	catalytic activity;metal ion binding;protein binding;RNA binding	Tryptophan metabolism; Mesodermal Commitment Pathway
Q92905	COP9 signalosome complex subunit 5 OS=Homo sapiens GN=COPS5 PE=1 SV=4	COPS5	0	11	11	0.585	0.093	0.314976	0.0427729	1.16272e+07	2.71815e+06	3.16312e+06	1.73346e+06		cell organization and biogenesis;metabolic process;regulation of biological process;response to stimulus;transport	cytoplasm;cytosol;nucleus	catalytic activity;metal ion binding;protein binding;RNA binding		TGF-beta Signaling Pathway	Q92905	COP9 signalosome complex subunit 5 OS=Homo sapiens GN=COPS5 PE=1 SV=4	0	13	13	COPS5	2.812	0.23	0.442696	0.467374	127.83	5.35	1.63499e+07	6.50868e+06	6.0876e+06	7.48263e+06		cell organization and biogenesis;metabolic process;regulation of biological process;response to stimulus;transport	chromosome;cytoplasm;cytosol;nucleus	catalytic activity;metal ion binding;protein binding;RNA binding	TGF-beta Signaling Pathway
Q59FC3	G protein-coupled receptor kinase interactor 1 variant (Fragment) OS=Homo sapiens PE=2 SV=1	GIT1	0	11	10	0.941	0.275	0.769291	0.780559	9.74996e+06	3.88145e+06	2.07573e+06	1.14039e+06		metabolic process;regulation of biological process;response to stimulus	cytosol;membrane	catalytic activity;enzyme regulator activity;metal ion binding;protein binding		Regulation of Actin Cytoskeleton	Q59FC3	G protein-coupled receptor kinase interactor 1 variant (Fragment) OS=Homo sapiens PE=2 SV=1	0	16	15	GIT1	1.317	0.455	0.979468	0.975793	74.4	17.4	1.14348e+07	6.86304e+06	2.94306e+06	5.14801e+06		metabolic process;regulation of biological process;response to stimulus	cytosol;membrane	catalytic activity;enzyme regulator activity;metal ion binding;protein binding	Regulation of Actin Cytoskeleton
B4DR33	cDNA FLJ57334, highly similar to Ankyrin repeat domain-containing protein 32 OS=Homo sapiens PE=2 SV=1	ANKRD32; SLF1	0.002	2	2	100	100	8.7e-17	7.1e-17			790814	434619		metabolic process;regulation of biological process;response to stimulus	chromosome;cytoplasm;nucleus	protein binding			-1	-1	-1	-1	-1	-1	-1	-1	-1	-1	-1	-1	-1	-1	-1	-1	-1	-1	-1	-1	-1
Q562E7	WD repeat-containing protein 81 OS=Homo sapiens GN=WDR81 PE=1 SV=2	WDR81	0	3	3					557761	443516	2.05769e+06	1.13421e+06		regulation of biological process	mitochondrion	protein binding			Q562E7	WD repeat-containing protein 81 OS=Homo sapiens GN=WDR81 PE=1 SV=2	0	5	5	WDR81	1.317	0.388	0.998237	0.744553	4.03	1.65	335819	930903	154291	449420		cell communication;cell organization and biogenesis;metabolic process;regulation of biological process;response to stimulus;transport	cytoplasm;cytosol;endosome;Golgi;membrane;mitochondrion;vacuole	enzyme regulator activity;protein binding
B3KXN9	cDNA FLJ45793 fis, clone NT2RI2009233 OS=Homo sapiens PE=2 SV=1	ADO	0	3	3	0.909	0.291	0.767091	0.739819	1.40685e+06	678405	393045	216936		metabolic process	cytosol;mitochondrion	catalytic activity;metal ion binding	Taurine and hypotaurine metabolism; Metabolic pathways		B3KXN9	cDNA FLJ45793 fis, clone NT2RI2009233 OS=Homo sapiens PE=2 SV=1	0	2	2	ADO	0.282	0.09	0.0946887	0.0518563	137.15	1.53	387048	223138	57492.2	201262		metabolic process	cytosol;mitochondrion	catalytic activity;metal ion binding
B7Z1Z9	Fructose-bisphosphate aldolase OS=Homo sapiens PE=2 SV=1	ALDOC	0	7	1	0.737	0.338	0.364307	0.635107	366166452	8.22665e+07	1.24853e+08	6.91412e+07		cell differentiation;metabolic process;transport	cytoskeleton;cytosol;extracellular;mitochondrion;organelle lumen	catalytic activity;protein binding		Glycolysis and Gluconeogenesis	B7Z1Z9	Fructose-bisphosphate aldolase OS=Homo sapiens PE=2 SV=1	0	8	1	ALDOC	0.726	0.804	0.890508	0.0677936	39.69	57.62	3.38803e+08	1.36043e+08	205019037	1.03369e+08		cell differentiation;metabolic process;transport	cytoskeleton;cytosol;extracellular;mitochondrion;organelle lumen	catalytic activity;protein binding	Glycolysis and Gluconeogenesis
A0A024RCG2	Solute carrier family 22 (Organic cation transporter), member 18, isoform CRA_a OS=Homo sapiens GN=SLC22A18 PE=1 SV=1	SLC22A18	0	2	2	1.032	0.429	0.844819	0.958505	1.39102e+06	1.74457e+06	1.63727e+06	910792		transport	cytoplasm;membrane	protein binding;transporter activity			A0A024RCG2	Solute carrier family 22 (Organic cation transporter), member 18, isoform CRA_a OS=Homo sapiens GN=SLC22A18 PE=1 SV=1	0	3	3	SLC22A18	2.28	0.787	0.732268	0.850649	80.64	14.25	3.93759e+06	2.60425e+06	2.47751e+06	3.43055e+06		transport	cytoplasm;membrane	protein binding;transporter activity
Q9NSY1	BMP-2-inducible protein kinase OS=Homo sapiens GN=BMP2K PE=1 SV=2	BMP2K	0	13	12	1.298	0.447	0.978016	0.852531	8.94328e+06	4.01358e+06	1.04427e+07	5.83775e+06		metabolic process;regulation of biological process	cytoplasm;nucleus	catalytic activity;enzyme regulator activity;nucleotide binding;protein binding	Transcriptional misregulation in cancer		Q9NSY1	BMP-2-inducible protein kinase OS=Homo sapiens GN=BMP2K PE=1 SV=2	0	14	13	BMP2K	1.43	0.575	0.929813	0.954441	29.42	11.88	2.99513e+06	5.18567e+06	6.31066e+06	6.46899e+06		metabolic process;regulation of biological process	cytoplasm;nucleus	catalytic activity;enzyme regulator activity;nucleotide binding;protein binding
A8K545	cDNA FLJ78016, highly similar to Homo sapiens choroideremia (Rab escort protein 1) (CHM), transcript variant, mRNA OS=Homo sapiens PE=2 SV=1	CHM	0	3	3	1.594	0.708	0.945254	0.87467	809627	2.10545e+06	177698	99680.8		cell organization and biogenesis;metabolic process;regulation of biological process;response to stimulus;transport	cytosol	catalytic activity;enzyme regulator activity;protein binding			A8K545	cDNA FLJ78016, highly similar to Homo sapiens choroideremia (Rab escort protein 1) (CHM), transcript variant, mRNA OS=Homo sapiens PE=2 SV=1	0	2	2	CHM	1.402	0.833	0.996133	0.918674	38.58	42.15	655592	258180	516326	163745		cell organization and biogenesis;metabolic process;regulation of biological process;response to stimulus;transport	cytosol	catalytic activity;enzyme regulator activity;protein binding
B2R6E2	cDNA, FLJ92910, highly similar to Homo sapiens programmed cell death 4 (neoplastic transformation inhibitor) (PDCD4), transcript variant 1, mRNA OS=Homo sapiens PE=2 SV=1	PDCD4	0	6	6	100	1.17	8.7e-17	0.432701	1.24726e+06		2.29981e+06	1.29218e+06		cell death;regulation of biological process	cytoplasm;cytosol;nucleus	protein binding;RNA binding		Interferon type I signaling pathways	B2R6E2	cDNA, FLJ92910, highly similar to Homo sapiens programmed cell death 4 (neoplastic transformation inhibitor) (PDCD4), transcript variant 1, mRNA OS=Homo sapiens PE=2 SV=1	0	14	14	PDCD4	3.399	6.131	0.0774629	7.79e-06	119.5	84.07	1.63639e+06	6.57309e+06	2.37875e+07	3.23429e+07		cell death;cell organization and biogenesis;regulation of biological process;response to stimulus	cytoplasm;cytosol;nucleus	protein binding;RNA binding	Interferon type I signaling pathways
Q8IX18	Probable ATP-dependent RNA helicase DHX40 OS=Homo sapiens GN=DHX40 PE=1 SV=2	DHX40	0	4	4	1.609	2.402	0.945446	0.0322908	2.00464e+06	827784	2.34271e+06	1.32142e+06		metabolic process;transport	cytoplasm;spliceosomal complex	catalytic activity;nucleotide binding			Q8IX18	Probable ATP-dependent RNA helicase DHX40 OS=Homo sapiens GN=DHX40 PE=1 SV=2	0	2	2	DHX40	3.649	2.499	0.420399	0.314118	58.02	20.78	564849	307592	1.61139e+06	652891		metabolic process;transport	cytoplasm;spliceosomal complex	catalytic activity;nucleotide binding;RNA binding
Q96NE9	FERM domain-containing protein 6 OS=Homo sapiens GN=FRMD6 PE=1 SV=1	FRMD6	0.002	3	3	0.256	0.142	0.0238106	0.34505	2.33299e+06	514840	347702	196613		cell organization and biogenesis;cellular component movement;regulation of biological process	cytoplasm;cytoskeleton;membrane	protein binding;structural molecule activity	Hippo signaling pathway -multiple species; Hippo signaling pathway		Q96NE9	FERM domain-containing protein 6 OS=Homo sapiens GN=FRMD6 PE=1 SV=1	0.01	2	2	FRMD6	0.173	0.197	0.0278288	0.36887	1.86	3.57	1.61388e+06	2.00863e+06	562799	359296		cell organization and biogenesis;cellular component movement;regulation of biological process	cytoplasm;cytoskeleton;membrane	protein binding;structural molecule activity
Q12800	Alpha-globin transcription factor CP2 OS=Homo sapiens GN=TFCP2 PE=1 SV=2	TFCP2	0	9	8	1.23	0.408	0.947583	0.896731	1.34391e+07	4.67292e+06	9.58092e+06	5.42529e+06		metabolic process;regulation of biological process	cytosol;nucleus	DNA binding;protein binding			Q12800	Alpha-globin transcription factor CP2 OS=Homo sapiens GN=TFCP2 PE=1 SV=2	0	9	7	TFCP2	1.342	0.424	0.941323	0.943347	46.34	3.48	1.62281e+07	5.5921e+06	1.37917e+06	3.10494e+06		metabolic process;regulation of biological process	cytosol;nucleus	DNA binding;protein binding
Q5TZA2	Rootletin OS=Homo sapiens GN=CROCC PE=1 SV=1	CROCC	0	9	8	1.709	0.474	0.832027	0.512532	4.42662e+07	9.34484e+06	2.0353e+07	1.15625e+07		cell organization and biogenesis;regulation of biological process	cytoplasm;cytoskeleton;cytosol;membrane	protein binding;structural molecule activity			Q5TZA2	Rootletin OS=Homo sapiens GN=CROCC PE=1 SV=1	0	13	12	CROCC	1.087	0.604	0.945279	0.547239	103.67	26.14	5.71644e+07	9.12913e+06	2.14738e+07	4.35969e+06		cell organization and biogenesis;regulation of biological process	cytoplasm;cytoskeleton;cytosol;membrane	protein binding;structural molecule activity
B7Z3K9	Fructose-bisphosphate aldolase OS=Homo sapiens PE=2 SV=1	ALDOC	0	12	6	0.85	0.404	0.667277	0.386414	4.59081e+08	1.09605e+08	1.67533e+08	9.54649e+07		cell differentiation;metabolic process;transport	cytoskeleton;cytosol;extracellular;mitochondrion;organelle lumen	catalytic activity;protein binding		Glycolysis and Gluconeogenesis	B7Z3K9	Fructose-bisphosphate aldolase OS=Homo sapiens PE=2 SV=1	0	16	9	ALDOC	0.691	1.543	0.872604	0.000755625	29.07	122.07	4.37925e+08	173412370	2.92507e+08	1.24219e+08		cell differentiation;metabolic process;transport	cytoskeleton;cytosol;extracellular;mitochondrion;organelle lumen	catalytic activity;protein binding	Glycolysis and Gluconeogenesis
Q9BW85	Coiled-coil domain-containing protein 94 OS=Homo sapiens GN=CCDC94 PE=1 SV=1	CCDC94	0	3	3		0.181		0.42671	368281	23621.1	117026	66853.3				protein binding			Q9BW85	Coiled-coil domain-containing protein 94 OS=Homo sapiens GN=CCDC94 PE=1 SV=1	0	4	4	CCDC94	100	0.41	9.83e-17	0.780212		7.4	186444		147551	2419941				protein binding
Q9GZT9	Egl nine homolog 1 OS=Homo sapiens GN=EGLN1 PE=1 SV=1	EGLN1	0	3	3	0.967	0.619	0.789969	0.893862	1.58802e+06	123376	983761	562405		cellular homeostasis;metabolic process;regulation of biological process;response to stimulus	cytoplasm;cytosol;nucleus	catalytic activity;metal ion binding;protein binding	Pathways in cancer; Renal cell carcinoma; HIF-1 signaling pathway	Photodynamic therapy-induced HIF-1 survival signaling	Q9GZT9	Egl nine homolog 1 OS=Homo sapiens GN=EGLN1 PE=1 SV=1	0	8	8	EGLN1	1.181	1.888	0.964595	0.216073	35.34	97.26	1.79107e+06	625179	4.75656e+06	1.93083e+06		cellular homeostasis;metabolic process;regulation of biological process;response to stimulus	cytoplasm;cytosol;nucleus	catalytic activity;metal ion binding;protein binding	Photodynamic therapy-induced HIF-1 survival signaling
Q6GQQ9	OTU domain-containing protein 7B OS=Homo sapiens GN=OTUD7B PE=1 SV=1	OTUD7B	0	3	3	2.055	0.471	0.830755	0.977846	573089	193719	453457	259607		metabolic process;regulation of biological process;response to stimulus	cytoplasm;cytosol;nucleus	catalytic activity;DNA binding;metal ion binding;protein binding		TNF alpha Signaling Pathway	-1	-1	-1	-1	-1	-1	-1	-1	-1	-1	-1	-1	-1	-1	-1	-1	-1	-1	-1	-1	-1
Q9NP58	ATP-binding cassette sub-family B member 6, mitochondrial OS=Homo sapiens GN=ABCB6 PE=1 SV=1	ABCB6	0	6	6	1.024	1.836	0.806795	0.0454163	2.8125e+06	1.81229e+06	7.65154e+06	4.38602e+06		cellular homeostasis;metabolic process;transport	cytosol;endoplasmic reticulum;endosome;Golgi;membrane;mitochondrion	catalytic activity;nucleotide binding;transporter activity	ABC transporters		Q9NP58	ATP-binding cassette sub-family B member 6, mitochondrial OS=Homo sapiens GN=ABCB6 PE=1 SV=1	0	7	7	ABCB6	0.917	2.023	0.852139	0.0528902	69.97	95.99	6.30593e+06	4.74306e+06	1.11413e+07	4.10749e+06		cellular homeostasis;metabolic process;transport	cytosol;endoplasmic reticulum;endosome;Golgi;membrane;mitochondrion	catalytic activity;nucleotide binding;transporter activity
O60344	Endothelin-converting enzyme 2 OS=Homo sapiens GN=ECE2 PE=1 SV=4	ECE2	0	3	3	0.891	0.955	0.769291	0.575448	1.87026e+06	470989	1.44768e+06	830355		cell communication;cell differentiation;metabolic process	Golgi;membrane	catalytic activity;metal ion binding;protein binding			O60344	Endothelin-converting enzyme 2 OS=Homo sapiens GN=ECE2 PE=1 SV=4	0	3	3	EEF1AKMT4-ECE2; ECE2; EEF1AKMT4	0.775	0.578	0.697325	0.969436	21.11	20.55	1.2512e+06	204231	748313	160443		cell communication;cell differentiation;metabolic process	Golgi;membrane	catalytic activity;metal ion binding;protein binding
Q9Y3X0	Coiled-coil domain-containing protein 9 OS=Homo sapiens GN=CCDC9 PE=1 SV=1	CCDC9	0	7	7	0.898	1.072	0.757603	0.293073	2.97318e+06	1.64998e+06	4.82165e+06	2.76719e+06				protein binding;RNA binding			Q9Y3X0	Coiled-coil domain-containing protein 9 OS=Homo sapiens GN=CCDC9 PE=1 SV=1	0	6	6	CCDC9	1.315	0.565	0.995078	0.989828	42.44	11.3	2.69559e+06	992772	1.69872e+06	658959				protein binding;RNA binding
B2R6K0	cDNA, FLJ92988, highly similar to Homo sapiens mutL homolog 1, colon cancer, nonpolyposis type 2 (E. coli) (MLH1), mRNA OS=Homo sapiens PE=2 SV=1	MLH1	0	6	6	1.191	0.565	0.897149	0.973748	1.65976e+06	399907	235762	135902		cell organization and biogenesis;metabolic process;regulation of biological process;response to stimulus	membrane;nucleus	catalytic activity;DNA binding;nucleotide binding;protein binding		Ovarian Infertility Genes	-1	-1	-1	-1	-1	-1	-1	-1	-1	-1	-1	-1	-1	-1	-1	-1	-1	-1	-1	-1	-1
Q8TF01	Arginine/serine-rich protein PNISR OS=Homo sapiens GN=PNISR PE=1 SV=2	PNISR	0	5	5	1.293	0.573	0.972423	0.865537	2.63431e+06	1.14513e+06	2.48348e+06	1.43336e+06			cytosol;nucleus	RNA binding			Q8TF01	Arginine/serine-rich protein PNISR OS=Homo sapiens GN=PNISR PE=1 SV=2	0	4	4	PNISR	0.983	0.462	0.911154	0.907726	27.15	4.73	3.76218e+06	5.17351e+06	2.37109e+06	2.42957e+06			cytosol;nucleus	RNA binding
Q9GZT1	Poly(RC) binding protein 4, isoform CRA_a OS=Homo sapiens GN=PCBP4 PE=2 SV=1	PCBP4	0.001	2	2	0.56	3.379	0.368588	0.0623767	1.82777e+06	302574	366631	211618	Deamidated [R97]	regulation of biological process;response to stimulus	cytosol	DNA binding;RNA binding			Q9GZT1	Poly(RC) binding protein 4, isoform CRA_a OS=Homo sapiens GN=PCBP4 PE=2 SV=1	0	2	2	PCBP4	1.762	0.726	0.88457	0.972269	92.74	70.53	1.67297e+06	1.03389e+06	345987	409847	Deamidated [R97]	regulation of biological process;response to stimulus	cytosol	DNA binding;RNA binding
D3DTP7	Phospholipid scramblase OS=Homo sapiens GN=hCG_1987383 PE=3 SV=1	PLSCR3	0	4	4	1.68	1.493	0.916868	0.206762	1.61641e+06	431738	2.55673e+06	1.47669e+06		cell death;cell organization and biogenesis;response to stimulus	membrane;mitochondrion	metal ion binding;protein binding;transporter activity			D3DTP7	Phospholipid scramblase OS=Homo sapiens GN=hCG_1987383 PE=3 SV=1	0	4	4	PLSCR3	2.182	1.319	0.713147	0.622396	63.4	113.71	974398	1.02537e+06	2.55086e+06	2.97362e+06		cell death;cell organization and biogenesis;response to stimulus	membrane;mitochondrion	metal ion binding;protein binding;transporter activity
Q712K3	Ubiquitin-conjugating enzyme E2 R2 OS=Homo sapiens GN=UBE2R2 PE=1 SV=1	UBE2R2	0.001	2	2	0.134	0.282	8.73e-05	0.747811	3.70225e+06	6.40552e+06	1.02162e+06	591218		metabolic process	cytoplasm;cytosol	catalytic activity;nucleotide binding;protein binding	Ubiquitin mediated proteolysis; Herpes simplex infection		Q712K3	Ubiquitin-conjugating enzyme E2 R2 OS=Homo sapiens GN=UBE2R2 PE=1 SV=1	0.001	2	2	UBE2R2	100	100	9.83e-17	9.53e-17					938787	318449		metabolic process	cytoplasm;cytosol	catalytic activity;nucleotide binding;protein binding
P17676	CCAAT/enhancer-binding protein beta OS=Homo sapiens GN=CEBPB PE=1 SV=2	CEBPB	0	4	4	100	100	8.7e-17	7.1e-17			1.52186e+06	884576		cell differentiation;cell proliferation;defense response;metabolic process;regulation of biological process;response to stimulus	cytoplasm;nucleus	DNA binding;protein binding	Transcriptional misregulation in cancer; TNF signaling pathway; Tuberculosis	White fat cell differentiation; Transcription factor regulation in adipogenesis; Sudden Infant Death Syndrome (SIDS) Susceptibility Pathways; IL17 signaling pathway; Senescence and Autophagy in Cancer; IL-4 Signaling Pathway; Ovarian Infertility Genes; Lung fibrosis; Differentiation of white and brown adipocyte; Oncostatin M Signaling Pathway; Folate-Alcohol and Cancer Pathway; Exercise-induced C…	P17676	CCAAT/enhancer-binding protein beta OS=Homo sapiens GN=CEBPB PE=1 SV=2	0	5	5	CEBPB	100	100	9.83e-17	9.53e-17					2.57092e+06	1.3441e+06		cell differentiation;cell proliferation;defense response;metabolic process;regulation of biological process;response to stimulus	cytoplasm;nucleus	DNA binding;protein binding	Folate-Alcohol and Cancer Pathway; Exercise-induced Circadian Regulation; Adipogenesis; Transcriptional activation by NRF2; White fat cell differentiation; Transcription factor regulation in adipogenesis; Sudden Infant Death Syndrome (SIDS) Susceptibility Pathways; IL17 signaling pathway; Senescence and Autophagy in Cancer; IL-4 Signaling Pathway; Ovarian Infertility Genes; Lung fibrosis; Differe…
Q9NVX0	HAUS augmin-like complex subunit 2 OS=Homo sapiens GN=HAUS2 PE=1 SV=1	HAUS2	0	3	3	1.158	0.991	0.914591	0.736863	408173	722409	445152	259483		cell division;cell organization and biogenesis	cytoplasm;cytoskeleton;cytosol				Q9NVX0	HAUS augmin-like complex subunit 2 OS=Homo sapiens GN=HAUS2 PE=1 SV=1	0	3	3	HAUS2	100	2.35	9.83e-17	0.346585		134.35	237219		354285	308015		cell division;cell organization and biogenesis;regulation of biological process	cytoplasm;cytoskeleton;cytosol	protein binding
A0A087WZ62	Mannosyltransferase OS=Homo sapiens PE=3 SV=1		0	4	4	1.487	0.249	0.99929	0.659408	992266	461518	68538.4	39962.3		metabolic process	endoplasmic reticulum;membrane	catalytic activity			A0A087WZ62	Mannosyltransferase OS=Homo sapiens PE=3 SV=1	0	6	6		0.595	0.503	0.577131	0.947391	36.15	18.49	3.26068e+06	2.08775e+06	274660	668488		metabolic process	endoplasmic reticulum;membrane	catalytic activity
A0A0S2PZM4	Bifunctional arginine demethylase and lysyl-hydroxylase JMJD6 OS=Homo sapiens GN=JMJD6 PE=4 SV=1	JMJD6	0	8	8	1.811	0.553	0.861369	0.845156	3.52619e+06	782564	3.5559e+06	2.07735e+06		cell differentiation;cell organization and biogenesis;metabolic process;regulation of biological process;response to stimulus	cytosol;membrane;nucleus	catalytic activity;metal ion binding;protein binding;receptor activity;RNA binding			A0A0S2PZM4	Bifunctional arginine demethylase and lysyl-hydroxylase JMJD6 OS=Homo sapiens GN=JMJD6 PE=4 SV=1	0	9	9	JMJD6	0.711	0.695	0.680522	0.883693	43	32.83	4.89078e+06	1.37753e+06	4.06838e+06	1.14138e+06		cell differentiation;cell organization and biogenesis;metabolic process;regulation of biological process;response to stimulus	cytosol;membrane;nucleus	catalytic activity;metal ion binding;protein binding;receptor activity;RNA binding
O95376	E3 ubiquitin-protein ligase ARIH2 OS=Homo sapiens GN=ARIH2 PE=1 SV=1	ARIH2	0	4	4	1.007	1.541	0.824175	0.262012	2.33911e+06	764286	930795	543991		cell growth;cell proliferation;development;metabolic process;regulation of biological process	cytoplasm;nucleus	catalytic activity;metal ion binding;protein binding			O95376	E3 ubiquitin-protein ligase ARIH2 OS=Homo sapiens GN=ARIH2 PE=1 SV=1	0	4	4	ARIH2	0.503	0.279	0.389252	0.653726	14.88	7.08	3.29976e+06	427222	562003	221629		cell growth;cell proliferation;development;metabolic process;regulation of biological process	cytoplasm;nucleus	catalytic activity;metal ion binding;protein binding
Q52LW3	Rho GTPase-activating protein 29 OS=Homo sapiens GN=ARHGAP29 PE=1 SV=2	ARHGAP29	0	2	2	100	2.835	8.7e-17	0.102908	352574		999545	584327		regulation of biological process;response to stimulus	cytoplasm;cytosol	enzyme regulator activity;metal ion binding;protein binding		Hypothetical Craniofacial Development Pathway	Q52LW3	Rho GTPase-activating protein 29 OS=Homo sapiens GN=ARHGAP29 PE=1 SV=2	0	3	3	ARHGAP29	0.808		0.723613		1.68			172526		368630		regulation of biological process;response to stimulus	cytoplasm;cytosol	enzyme regulator activity;metal ion binding;protein binding	Hypothetical Craniofacial Development Pathway
P34096	Ribonuclease 4 OS=Homo sapiens GN=RNASE4 PE=1 SV=3	RNASE4	0.002	2	2	100	7.413	8.7e-17	0.00875066	44417.7		575592	336584		metabolic process	extracellular	catalytic activity			P34096	Ribonuclease 4 OS=Homo sapiens GN=RNASE4 PE=1 SV=3	0	3	3	RNASE4	100		9.83e-17				211947		919475	65383.8		metabolic process	extracellular	catalytic activity
Q9NW68-3	Isoform 3 of BSD domain-containing protein 1 OS=Homo sapiens GN=BSDC1	BSDC1	0	2	2	2.258	1.31	0.795743	0.520177	881612	220466	640308	375035							Q9NW68-3	Isoform 3 of BSD domain-containing protein 1 OS=Homo sapiens GN=BSDC1	0	2	2	BSDC1	4.382	2.139	0.193589	0.418927	90.03	84.61	605071	490759	1.92607e+06	3.30606e+06
Q53EL1	Protein KIAA0196 variant (Fragment) OS=Homo sapiens PE=2 SV=1	KIAA0196; WASHC5	0	11	11	0.854	0.46	0.732984	0.942269	6.44784e+06	2.89035e+06	1.47115e+06	863218		cell organization and biogenesis;transport	cytosol;endoplasmic reticulum;endosome	protein binding			Q53EL1	Protein KIAA0196 variant (Fragment) OS=Homo sapiens PE=2 SV=1	0	8	8	KIAA0196; WASHC5	0.89	0.426	0.776386	0.872312	27.41	5.82	5.14328e+06	2.39902e+06	1.91533e+06	2.26488e+06		cell organization and biogenesis;transport	cytosol;endoplasmic reticulum;endosome	protein binding
B3KSU4	cDNA FLJ36986 fis, clone BRACE2006598, highly similar to Williams-Beuren syndrome chromosome region 18 protein OS=Homo sapiens PE=2 SV=1	DNAJC30	0	3	3	0.434	0.263	0.17822	0.734235	1.68145e+06	2.28979e+06	781004	459462			cytosol;membrane;mitochondrion				B3KSU4	cDNA FLJ36986 fis, clone BRACE2006598, highly similar to Williams-Beuren syndrome chromosome region 18 protein OS=Homo sapiens PE=2 SV=1	0	3	3	DNAJC30	1.502	0.48	0.974484	0.933434	22.24	7.64	3.03607e+06	2.5569e+06	1.15513e+06	3.84477e+06			cytosol;membrane;mitochondrion
B2RWN7	DMXL1 protein OS=Homo sapiens GN=DMXL1 PE=2 SV=1	DMXL1	0.001	2	2					942109	1.80636e+06	953194	561386		cell organization and biogenesis;cellular homeostasis		protein binding			-1	-1	-1	-1	-1	-1	-1	-1	-1	-1	-1	-1	-1	-1	-1	-1	-1	-1	-1	-1	-1
P23443	Ribosomal protein S6 kinase beta-1 OS=Homo sapiens GN=RPS6KB1 PE=1 SV=2	RPS6KB1	0.002	2	1	0.73	0.567	0.607259	0.942269	1.11466e+06	923855	1.25384e+06	738597		cell death;cellular component movement;defense response;metabolic process;regulation of biological process;response to stimulus	cell surface;cytoplasm;cytosol;membrane;mitochondrion;nucleus	catalytic activity;nucleotide binding;protein binding	EGFR tyrosine kinase inhibitor resistance; HIF-1 signaling pathway; Insulin resistance; AMPK signaling pathway; Breast cancer; TGF-beta signaling pathway; Fc gamma R-mediated phagocytosis; Proteoglycans in cancer; Longevity regulating pathway; ErbB signaling pathway; Endocrine resistance; Acute myeloid leukemia; mTOR signaling pathway; Insulin signaling pathway; Choline metabolism in cancer; Long…	Interferon type I signaling pathways; Focal Adhesion-PI3K-Akt-mTOR-signaling pathway; Insulin Signaling; BDNF-TrkB Signaling; EGF/EGFR Signaling Pathway; AMP-activated Protein Kinase (AMPK) Signaling; IL-6 signaling pathway; VEGFA-VEGFR2 Signaling Pathway; IL-5 Signaling Pathway; Brain-Derived Neurotrophic Factor (BDNF) signaling pathway; Prolactin Signaling Pathway; Leptin signaling pathway; Erb…	P23443	Ribosomal protein S6 kinase beta-1 OS=Homo sapiens GN=RPS6KB1 PE=1 SV=2	0	3	3	RPS6KB1	0.265	0.291	0.0707748	0.63802	3.52	5.71	3.34024e+06	872747	1.65336e+06	1.1918e+06		cell death;cellular component movement;defense response;metabolic process;regulation of biological process;response to stimulus	cell surface;cytoplasm;cytosol;membrane;mitochondrion;nucleus	catalytic activity;nucleotide binding;protein binding	EGF/EGFR Signaling Pathway; AMP-activated Protein Kinase (AMPK) Signaling; IL-6 signaling pathway; VEGFA-VEGFR2 Signaling Pathway; IL-5 Signaling Pathway; Brain-Derived Neurotrophic Factor (BDNF) signaling pathway; Prolactin Signaling Pathway; Leptin signaling pathway; ErbB Signaling Pathway; G13 Signaling Pathway; Factors and pathways affecting insulin-like growth factor (IGF1)-Akt signaling; Cy…
Q96F44	E3 ubiquitin-protein ligase TRIM11 OS=Homo sapiens GN=TRIM11 PE=1 SV=2	TRIM11	0	3	3	2.294	1.079	0.767091	0.392987	3.82686e+06	1.35847e+06	1.15581e+06	681992		defense response;metabolic process;regulation of biological process;response to stimulus	cytoplasm;cytosol;nucleus	catalytic activity;metal ion binding;protein binding			Q96F44	E3 ubiquitin-protein ligase TRIM11 OS=Homo sapiens GN=TRIM11 PE=1 SV=2	0	2	2	TRIM11		1.543		0.406563		9.06	3.88088e+06	1.2656e+06	596586	1.55451e+06		defense response;metabolic process;regulation of biological process;response to stimulus	cytoplasm;cytosol;nucleus	catalytic activity;metal ion binding;protein binding
O15066	Kinesin-like protein KIF3B OS=Homo sapiens GN=KIF3B PE=1 SV=1	KIF3B	0.001	4	3	0.417	0.451	0.170706	0.979286	1.37617e+06	630967	916148	541203		cell organization and biogenesis;cellular component movement;regulation of biological process;transport	cytoplasm;cytoskeleton;cytosol;membrane	catalytic activity;motor activity;nucleotide binding;protein binding			O15066	Kinesin-like protein KIF3B OS=Homo sapiens GN=KIF3B PE=1 SV=1	0	5	4	KIF3B		0.577		0.973704		21.16	1.32324e+06	1.27299e+06	1.26187e+06	2.00257e+06		cell organization and biogenesis;cellular component movement;regulation of biological process;transport	cytoplasm;cytoskeleton;cytosol;membrane	catalytic activity;motor activity;nucleotide binding;protein binding
P06737	Glycogen phosphorylase, liver form OS=Homo sapiens GN=PYGL PE=1 SV=4	PYGL	0	36	28	1.028	0.623	0.86091	0.120172	1.36326e+08	4.86662e+07	7.19682e+07	4.25409e+07		cell death;metabolic process;transport	cytoplasm;cytosol;extracellular;organelle lumen	catalytic activity;nucleotide binding;protein binding	Glucagon signaling pathway; Insulin resistance; Starch and sucrose metabolism; Insulin signaling pathway; Metabolic pathways	TNF alpha Signaling Pathway; Glycogen Metabolism	P06737	Glycogen phosphorylase, liver form OS=Homo sapiens GN=PYGL PE=1 SV=4	0	37	30	PYGL	0.859	0.68	0.99635	0.286565	37.99	29.14	1.54154e+08	6.78014e+07	9.86822e+07	9.28193e+07		cell death;metabolic process;transport	cytoplasm;cytosol;extracellular;organelle lumen	catalytic activity;nucleotide binding;protein binding	TNF alpha Signaling Pathway; Glycogen Metabolism
Q9NX55	Huntingtin-interacting protein K OS=Homo sapiens GN=HYPK PE=1 SV=2	HYPK	0.001	3	3	1.362	0.364	0.999536	0.899692	2.8759e+06	455024	1.04778e+06	619677		regulation of biological process	cytoplasm;cytoskeleton;nucleus	protein binding			Q9NX55	Huntingtin-interacting protein K OS=Homo sapiens GN=HYPK PE=1 SV=2	0	3	3	HYPK	0.864	0.888	0.806641	0.721739	27.61	3.72	5.37104e+06	728731	3.54607e+06	1.43474e+06		regulation of biological process	cytoplasm;cytoskeleton;nucleus	protein binding
Q8WZA0-2	Isoform 2 of Protein LZIC OS=Homo sapiens GN=LZIC	LZIC	0	5	5	0.94	1.031	0.784551	0.383409	3.52786e+06	2.0514e+06	2.72842e+06	1.61396e+06		response to stimulus		protein binding			Q8WZA0-2	Isoform 2 of Protein LZIC OS=Homo sapiens GN=LZIC	0	4	4	LZIC	1.094	0.547	0.948663	0.980192	73.02	13.14	2.64585e+06	1.281e+06	2.38076e+06	1.68659e+06		response to stimulus		protein binding
Q13445	Transmembrane emp24 domain-containing protein 1 OS=Homo sapiens GN=TMED1 PE=1 SV=1	TMED1	0	3	3	0.862	0.306	0.705112	0.906356	8.82257e+06	5.1076e+06	7.73676e+06	4.58308e+06		cell communication;regulation of biological process;response to stimulus;transport	endoplasmic reticulum;Golgi;membrane	protein binding			Q13445	Transmembrane emp24 domain-containing protein 1 OS=Homo sapiens GN=TMED1 PE=1 SV=1	0	3	3	TMED1	0.928	0.429	0.847565	0.974464	90.12	18.8	1.20649e+07	6.36063e+06	8.42772e+06	6.70498e+06		cell communication;regulation of biological process;response to stimulus;transport	endoplasmic reticulum;Golgi;membrane	protein binding
Q9BSW2-2	Isoform 2 of EF-hand calcium-binding domain-containing protein 4B OS=Homo sapiens GN=CRACR2A	EFCAB4B; CRACR2A	0	5	5	100	0.472	8.7e-17	0.973309	673642		464174	275556		regulation of biological process;response to stimulus;transport	cytoplasm;extracellular;membrane;organelle lumen	metal ion binding;nucleotide binding;protein binding			Q9BSW2-2	Isoform 2 of EF-hand calcium-binding domain-containing protein 4B OS=Homo sapiens GN=CRACR2A	0.001	2	2	EFCAB4B; CRACR2A	2.538	0.01	0.649862	9.53e-17	0		1.17736e+06	637940		726743		regulation of biological process;response to stimulus;transport	cytoplasm;extracellular;membrane;organelle lumen	metal ion binding;nucleotide binding;protein binding
O14618	Copper chaperone for superoxide dismutase OS=Homo sapiens GN=CCS PE=1 SV=1	CCS	0	3	3	1.122	0.504	0.884956	0.88517	5.25206e+06	1.44465e+06	2.78088e+06	1.65115e+06		metabolic process;regulation of biological process;response to stimulus;transport	cytoplasm;cytosol;nucleus	antioxidant activity;catalytic activity;enzyme regulator activity;metal ion binding;protein binding	Amyotrophic lateral sclerosis (ALS)	Copper homeostasis; Amyotrophic lateral sclerosis (ALS)	O14618	Copper chaperone for superoxide dismutase OS=Homo sapiens GN=CCS PE=1 SV=1	0	5	5	CCS	1.666	0.619	0.930348	0.868032	70.04	26.63	8.72702e+06	1.56032e+06	4.39768e+06	3.22055e+06		metabolic process;regulation of biological process;response to stimulus;transport	cytoplasm;cytosol;nucleus	antioxidant activity;catalytic activity;enzyme regulator activity;metal ion binding;protein binding	Copper homeostasis; Amyotrophic lateral sclerosis (ALS)
B2RB47	cDNA, FLJ95309, highly similar to Homo sapiens adenosine monophosphate deaminase 2 (isoform L)(AMPD2), mRNA OS=Homo sapiens PE=2 SV=1	AMPD2	0	9	9	0.928	0.515	0.766183	0.729258	1.22944e+07	3.27025e+06	4.28183e+06	2.54751e+06		metabolic process	cytosol	catalytic activity;metal ion binding;protein binding	Purine metabolism; Metabolic pathways		B2RB47	cDNA, FLJ95309, highly similar to Homo sapiens adenosine monophosphate deaminase 2 (isoform L)(AMPD2), mRNA OS=Homo sapiens PE=2 SV=1	0	16	16	AMPD2	0.648	0.682	0.587439	0.689996	26.53	24.71	1.19647e+07	5.33208e+06	1.34867e+07	4.19667e+06		metabolic process	cytosol	catalytic activity;metal ion binding;protein binding
O95218	Zinc finger Ran-binding domain-containing protein 2 OS=Homo sapiens GN=ZRANB2 PE=1 SV=2	ZRANB2	0	12	12	1.205	0.481	0.918186	0.888692	7.65887e+06	2.00436e+06	3.61375e+06	2.15012e+06		metabolic process;regulation of biological process	nucleus	metal ion binding;protein binding;RNA binding			O95218	Zinc finger Ran-binding domain-containing protein 2 OS=Homo sapiens GN=ZRANB2 PE=1 SV=2	0	13	13	ZRANB2	0.767	0.407	0.744271	0.957055	49.46	14.36	1.72436e+07	8.46817e+06	1.0218e+07	9.1253e+06		metabolic process;regulation of biological process	nucleus	metal ion binding;protein binding;RNA binding
P78540	Arginase-2, mitochondrial OS=Homo sapiens GN=ARG2 PE=1 SV=1	ARG2	0	12	12	1.586	1.307	0.727536	0.000910557	6.45746e+07	2.42225e+07	5.17385e+07	3.08396e+07		metabolic process	mitochondrion;organelle lumen	catalytic activity;metal ion binding	Biosynthesis of amino acids; Arginine and proline metabolism; Amoebiasis; Metabolic pathways; Arginine biosynthesis	Urea cycle and metabolism of amino groups; Amino Acid metabolism	P78540	Arginase-2, mitochondrial OS=Homo sapiens GN=ARG2 PE=1 SV=1	0	10	10	ARG2	1.08	1.474	0.856835	0.0060213	133.43	107.72	6.19929e+07	4.81803e+07	6.8615e+07	6.15018e+07		defense response;metabolic process;regulation of biological process;response to stimulus	mitochondrion;organelle lumen	catalytic activity;metal ion binding	Amino Acid metabolism; Urea cycle and metabolism of amino groups
B7ZLW2	HELZ protein OS=Homo sapiens GN=HELZ PE=2 SV=1	HELZ	0.001	2	2	100	1.12	8.7e-17	0.678621	392597		439752	262938			membrane;nucleus	catalytic activity;DNA binding;metal ion binding;nucleotide binding;protein binding;RNA binding			B7ZLW2	HELZ protein OS=Homo sapiens GN=HELZ PE=2 SV=1	0	4	4	HELZ	100	1.513	9.83e-17	0.608326		13.67	574362		1.62611e+06	250779			membrane;nucleus	catalytic activity;DNA binding;metal ion binding;nucleotide binding;protein binding;RNA binding
B4DJW8	cDNA FLJ55697, highly similar to Protein transport protein Sec23B OS=Homo sapiens PE=2 SV=1	SEC23B	0	6	3	0.657	0.601	0.379488	0.662672	8.0568e+06	3.91175e+06	6.2172e+06	3.71809e+06		transport	endoplasmic reticulum;Golgi;membrane	metal ion binding;protein binding			B4DJW8	cDNA FLJ55697, highly similar to Protein transport protein Sec23B OS=Homo sapiens PE=2 SV=1	0	6	3	SEC23B	1.047	0.515	0.973481	0.915641	115.25	26.85	1.73189e+07	1.07687e+07	7.46437e+06	7.45312e+06		transport	cytoplasm;cytosol;endoplasmic reticulum;membrane	metal ion binding;protein binding
Q13535	Serine/threonine-protein kinase ATR OS=Homo sapiens GN=ATR PE=1 SV=3	ATR	0	11	11	0.857	0.459	0.729426	0.999404	1.46316e+06	881542	1.93268e+06	1.15647e+06		development;metabolic process;regulation of biological process;response to stimulus	chromosome;Golgi;nucleus	catalytic activity;DNA binding;nucleotide binding;protein binding	Cell cycle; HTLV-I infection; p53 signaling pathway; Fanconi anemia pathway	ATR Signaling; DNA Damage Response; ATM Signaling Network in Development and Disease; miRNA Regulation of DNA Damage Response; Cell Cycle	Q13535	Serine/threonine-protein kinase ATR OS=Homo sapiens GN=ATR PE=1 SV=3	0	10	10	ATR	0.97	0.33	0.831935	0.719082	98.59	6.22	4.16478e+06	4.06189e+06	429214	824115		development;metabolic process;regulation of biological process;response to stimulus	chromosome;Golgi;nucleus	catalytic activity;DNA binding;nucleotide binding;protein binding	Cell Cycle; ATR Signaling; DNA Damage Response; ATM Signaling Network in Development and Disease; miRNA Regulation of DNA Damage Response
Q59EV7	Transporter (Fragment) OS=Homo sapiens PE=2 SV=1	SLC6A8	0.001	2	2	5.221	3.662	0.120739	0.0477828	378736	248012	2.07679e+06	1.24381e+06		metabolic process;transport	membrane	transporter activity			Q59EV7	Transporter (Fragment) OS=Homo sapiens PE=2 SV=1	0	4	4	SLC6A8	6.779	3.575	0.0712988	0.0473634	4.49	144.71	1.78647e+06	124118	3.44602e+06	1.78177e+06		metabolic process;transport	membrane	transporter activity
A0A0A0MTS2	Glucose-6-phosphate isomerase (Fragment) OS=Homo sapiens GN=GPI PE=1 SV=1		0	20	20	0.966	0.397	0.841888	0.411059	3.87633e+08	1.04607e+08	1.70705e+08	102590950		metabolic process	cytosol;membrane	catalytic activity		Cori Cycle	A0A0A0MTS2	Glucose-6-phosphate isomerase (Fragment) OS=Homo sapiens GN=GPI PE=1 SV=1	0	24	24		0.705	0.616	0.885137	0.233999	33.48	26.44	4.85629e+08	209550763	3.41246e+08	1.53918e+08	Deamidated [R487]	metabolic process	cytosol;membrane	catalytic activity	Cori Cycle
P36897-2	Isoform 2 of TGF-beta receptor type-1 OS=Homo sapiens GN=TGFBR1	TGFBR1	0.001	2	2	0.45	1.16	0.212632	0.660075	177832	141254	206368	124157		cell death;cell differentiation;cell organization and biogenesis;cellular component movement;metabolic process;regulation of biological process;response to stimulus	cell surface;endosome;membrane	catalytic activity;metal ion binding;nucleotide binding;protein binding;receptor activity;signal transducer activity		Extracellular vesicle-mediated signaling in recipient cells; TGF-beta Receptor Signaling; MAPK Signaling Pathway; Canonical and Non-Canonical TGF-B signaling; Hepatitis C and Hepatocellular Carcinoma; Cardiac Hypertrophic Response; p38 MAPK Signaling Pathway; TGF-beta Signaling Pathway; TYROBP Causal Network; Hypothesized Pathways in Pathogenesis of Cardiovascular Disease	-1	-1	-1	-1	-1	-1	-1	-1	-1	-1	-1	-1	-1	-1	-1	-1	-1	-1	-1	-1	-1
Q6IBW4-4	Isoform 4 of Condensin-2 complex subunit H2 OS=Homo sapiens GN=NCAPH2	NCAPH2	0	3	3	0.702	0.237	0.55643	0.634401	2.77744e+06	716458	354778	214363		cell organization and biogenesis;metabolic process	chromosome;membrane;nucleus	protein binding			Q6IBW4-4	Isoform 4 of Condensin-2 complex subunit H2 OS=Homo sapiens GN=NCAPH2	0.006	2	2	NCAPH2	100		9.83e-17							73410.7		cell organization and biogenesis;metabolic process	chromosome;membrane;nucleus	protein binding
Q3LIB4	Putative uncharacterized protein Nbla00360 OS=Homo sapiens GN=Nbla00360 PE=2 SV=1	DCP1A	0	5	5	1.268	0.614	0.944907	0.909701	1.76323e+06	311900	973075	589141		metabolic process;regulation of biological process	cytoplasm;cytosol;membrane;nucleus	catalytic activity;enzyme regulator activity;protein binding;RNA binding		TGF-beta Signaling Pathway	Q3LIB4	Putative uncharacterized protein Nbla00360 OS=Homo sapiens GN=Nbla00360 PE=2 SV=1	0	3	3	DCP1A	0.859	0.641	0.789971	0.976225	4.09	15.88	1.99668e+06	633472	849233	822272		metabolic process;regulation of biological process	cytoplasm;cytosol;membrane;nucleus	catalytic activity;enzyme regulator activity;protein binding;RNA binding	TGF-beta Signaling Pathway
Q13501	Sequestosome-1 OS=Homo sapiens GN=SQSTM1 PE=1 SV=1	SQSTM1	0	12	12	4.359	3.687	0.0107228	3.88e-05	6.53145e+06	9.85359e+06	3.40806e+07	2.06374e+07		cell communication;cell death;cell differentiation;cell organization and biogenesis;metabolic process;regulation of biological process;response to stimulus;transport	cytoplasm;cytosol;endoplasmic reticulum;endosome;nucleus;vacuole	catalytic activity;metal ion binding;protein binding	Osteoclast differentiation	Senescence and Autophagy in Cancer; Interleukin-1 Induced Activation of NF-kappa-B; Regulation of toll-like receptor signaling pathway; Apoptosis-related network due to altered Notch3 in ovarian cancer; RANKL/RANK (Receptor activator of NFKB (ligand)) Signaling Pathway; IL-1 signaling pathway; NRF2 pathway; Brain-Derived Neurotrophic Factor (BDNF) signaling pathway	Q13501	Sequestosome-1 OS=Homo sapiens GN=SQSTM1 PE=1 SV=1	0	12	12	SQSTM1	8.07	7.723	5.57e-05	4.09e-06	81.5	100.31	3.01647e+06	924277	4.26643e+07	3.17167e+07		cell communication;cell death;cell differentiation;cell organization and biogenesis;metabolic process;regulation of biological process;response to stimulus;transport	cytoplasm;cytosol;endoplasmic reticulum;endosome;nucleus;vacuole	catalytic activity;metal ion binding;protein binding	Apoptosis-related network due to altered Notch3 in ovarian cancer; RANKL/RANK (Receptor activator of NFKB (ligand)) Signaling Pathway; IL-1 signaling pathway; NRF2 pathway; Brain-Derived Neurotrophic Factor (BDNF) signaling pathway; Senescence and Autophagy in Cancer; Interleukin-1 Induced Activation of NF-kappa-B; Regulation of toll-like receptor signaling pathway
Q15120-2	Isoform 2 of [Pyruvate dehydrogenase (acetyl-transferring)] kinase isozyme 3, mitochondrial OS=Homo sapiens GN=PDK3	PDK3	0	3	3	1.81	1.314	0.896622	0.47883	656047	269283	727597	442947		cellular homeostasis;metabolic process;regulation of biological process;response to stimulus	mitochondrion;organelle lumen	catalytic activity;nucleotide binding;protein binding			Q15120-2	Isoform 2 of [Pyruvate dehydrogenase (acetyl-transferring)] kinase isozyme 3, mitochondrial OS=Homo sapiens GN=PDK3	0	7	7	PDK3	2.241	3.195	0.723613	0.0104781	100.35	110.88	3.24764e+06	1.07059e+06	8.26021e+06	5.40379e+06		cellular homeostasis;metabolic process;regulation of biological process;response to stimulus	mitochondrion;organelle lumen	catalytic activity;nucleotide binding;protein binding
Q8WVJ2	NudC domain-containing protein 2 OS=Homo sapiens GN=NUDCD2 PE=1 SV=1	NUDCD2	0	6	6	0.868	0.355	0.68995	0.994811	1.5055e+07	4.58437e+06	4.38249e+06	2.67226e+06		metabolic process	chromosome;cytoplasm;cytoskeleton;cytosol	protein binding			Q8WVJ2	NudC domain-containing protein 2 OS=Homo sapiens GN=NUDCD2 PE=1 SV=1	0	7	7	NUDCD2	0.82	0.401	0.806472	0.966418	46.07	7.53	2.70975e+07	1.10566e+07	8.37182e+06	7.84928e+06		metabolic process	chromosome;cytoplasm;cytoskeleton;cytosol	protein binding
B4DTY6	cDNA FLJ59983, highly similar to Zinc finger protein 586 OS=Homo sapiens PE=2 SV=1	ZNF586	0.003	2	2	2.205	1.251	0.806795	0.605099	177854	226075	412925	251928		metabolic process;regulation of biological process	nucleus	DNA binding;metal ion binding			-1	-1	-1	-1	-1	-1	-1	-1	-1	-1	-1	-1	-1	-1	-1	-1	-1	-1	-1	-1	-1
Q9BUA3	Uncharacterized protein C11orf84 OS=Homo sapiens GN=C11orf84 PE=1 SV=3	C11orf84	0	3	3	3.322	0.49	0.394959	0.977846	2.15518e+06	298127	1.10284e+06	674742							Q9BUA3	Uncharacterized protein C11orf84 OS=Homo sapiens GN=C11orf84 PE=1 SV=3	0	4	4	C11orf84	2.351	0.196	0.729236	0.36589	34.18	3.95	1.46759e+06	243792	148208	524090
Q9UBV7	Beta-1,4-galactosyltransferase 7 OS=Homo sapiens GN=B4GALT7 PE=1 SV=1	B4GALT7	0.002	2	2	0.966	1.156	0.806795	0.618443	1.01032e+06	596748	1.01957e+06	624795		cell organization and biogenesis;metabolic process;regulation of biological process	Golgi;membrane	catalytic activity;metal ion binding;protein binding	Metabolic pathways; Glycosaminoglycan biosynthesis - chondroitin sulfate / dermatan sulfate; Glycosaminoglycan biosynthesis - heparan sulfate / heparin		Q9UBV7	Beta-1,4-galactosyltransferase 7 OS=Homo sapiens GN=B4GALT7 PE=1 SV=1	0.002	2	2	B4GALT7	2.881	2.781	0.587439	0.247959	7.39	168.48	566651	505879	1.63063e+06	477638		cell organization and biogenesis;metabolic process;regulation of biological process	Golgi;membrane	catalytic activity;metal ion binding;protein binding
Q9NXK8	F-box/LRR-repeat protein 12 OS=Homo sapiens GN=FBXL12 PE=1 SV=1	FBXL12	0	2	2	7.694	10.292	0.00768581	1.48e-05	555303	508909	6388636	3.91572e+06		metabolic process	cytoplasm;cytosol	catalytic activity;protein binding			-1	-1	-1	-1	-1	-1	-1	-1	-1	-1	-1	-1	-1	-1	-1	-1	-1	-1	-1	-1	-1
Q6ZT12-4	Isoform 4 of E3 ubiquitin-protein ligase UBR3 OS=Homo sapiens GN=UBR3	UBR3	0	2	2	2.327	0.941	0.775932	0.788002	144418	48856.7	137149	84196.9				metal ion binding			Q6ZT12-4	Isoform 4 of E3 ubiquitin-protein ligase UBR3 OS=Homo sapiens GN=UBR3	0.001	2	2	UBR3	3.26	1.571	0.525294	0.591612	7.28	24.46	79288.2	93407.5	253956	432832		metabolic process;response to stimulus	cytoplasm	catalytic activity;metal ion binding
Q8N1S5	Zinc transporter ZIP11 OS=Homo sapiens GN=SLC39A11 PE=2 SV=3	SLC39A11	0	2	2	0.607	1.754	0.423817	0.283488	1.24892e+06	655718	1.59701e+06	980814		transport	cytoplasm;Golgi;membrane;nucleus	transporter activity		NRF2 pathway; Zinc homeostasis	Q8N1S5	Zinc transporter ZIP11 OS=Homo sapiens GN=SLC39A11 PE=2 SV=3	0	2	2	SLC39A11	0.851	0.944	0.806834	0.72882	33.6	91.21	2.91206e+06	1.1756e+06	3.46157e+06	2.0161e+06		transport	cytoplasm;Golgi;membrane;nucleus	transporter activity	NRF2 pathway; Zinc homeostasis
Q96A26	Protein FAM162A OS=Homo sapiens GN=FAM162A PE=1 SV=2	FAM162A	0	11	11	1.245	1.143	0.913572	0.00195486	6.81501e+07	4.52735e+07	8.26198e+07	5.09004e+07		cell death;metabolic process;regulation of biological process;response to stimulus	cytosol;membrane;mitochondrion	protein binding			Q96A26	Protein FAM162A OS=Homo sapiens GN=FAM162A PE=1 SV=2	0	11	11	FAM162A	0.815	1.616	0.945341	0.00417257	59.81	76.33	9.33648e+07	7.58802e+07	134587349	6.00997e+07		cell death;metabolic process;regulation of biological process;response to stimulus	cytosol;membrane;mitochondrion	protein binding
I3L4P6	Rho GTPase-activating protein 17 (Fragment) OS=Homo sapiens GN=ARHGAP17 PE=1 SV=1		0	2	1	0.856	100	0.741249	7.1e-17		1.15907e+06	366326	226391			cytoplasm	protein binding			-1	-1	-1	-1	-1	-1	-1	-1	-1	-1	-1	-1	-1	-1	-1	-1	-1	-1	-1	-1	-1
Q15493	Regucalcin OS=Homo sapiens GN=RGN PE=1 SV=1	RGN	0	2	2	0.506	1.234	0.311253	0.558155	450816	870903	531995	329284		cellular homeostasis;metabolic process;regulation of biological process	cytoplasm;cytosol;extracellular;nucleus	catalytic activity;enzyme regulator activity;metal ion binding	Ascorbate and aldarate metabolism; Carbon metabolism; Metabolic pathways; Pentose phosphate pathway		-1	-1	-1	-1	-1	-1	-1	-1	-1	-1	-1	-1	-1	-1	-1	-1	-1	-1	-1	-1	-1
P13645	Keratin, type I cytoskeletal 10 OS=Homo sapiens GN=KRT10 PE=1 SV=6	KRT10	0	30	24	0.172	0.842	4.99e-10	0.0252574	1.2448e+08	1.56062e+08	8.3614e+06	5.19661e+06		cell death;cell differentiation;metabolic process	cytoplasm;cytoskeleton;cytosol;membrane;nucleus	structural molecule activity	Staphylococcus aureus infection		P13645	Keratin, type I cytoskeletal 10 OS=Homo sapiens GN=KRT10 PE=1 SV=6	0	34	28	KRT10	0.088	0.167	3.09e-10	0.416917	1.05	4.04	2.70736e+08	2.94406e+08	5.37625e+06	1.30806e+07	Deamidated [R15]	cell death;cell differentiation;metabolic process	cytoplasm;cytoskeleton;cytosol;membrane;nucleus	structural molecule activity
Q9BV73	Centrosome-associated protein CEP250 OS=Homo sapiens GN=CEP250 PE=1 SV=2	CEP250	0	15	15	0.729	1.714	0.596228	0.129569	1.11061e+06	324188	4.56245e+06	2.84915e+06		cell organization and biogenesis;metabolic process;regulation of biological process;transport	cytoplasm;cytoskeleton;cytosol	protein binding;transporter activity		Mesodermal Commitment Pathway	Q9BV73	Centrosome-associated protein CEP250 OS=Homo sapiens GN=CEP250 PE=1 SV=2	0	23	23	CEP250	2.909	1.827	0.323065	0.0920307	74.91	111.4	4.99091e+06	1.87223e+06	1.07161e+07	6.72667e+06		cell organization and biogenesis;metabolic process;regulation of biological process;transport	cytoplasm;cytoskeleton;cytosol	protein binding;transporter activity	Mesodermal Commitment Pathway
B4DJ36	cDNA FLJ56446, highly similar to HMG box-containing protein 1 OS=Homo sapiens PE=2 SV=1	HBP1	0	3	3	2.753	0.37	0.580229	0.897677	1.8233e+06	294084	1.04799e+06	654817		metabolic process;regulation of biological process;response to stimulus	nucleus	DNA binding;protein binding;RNA binding			B4DJ36	cDNA FLJ56446, highly similar to HMG box-containing protein 1 OS=Homo sapiens PE=2 SV=1	0	7	7	HBP1	100	1.531	9.83e-17	0.232859		58.22	1.19085e+06		8.70276e+06	3.78375e+06		metabolic process;regulation of biological process;response to stimulus	nucleus	DNA binding;protein binding;RNA binding
Q9H5H4	Zinc finger protein 768 OS=Homo sapiens GN=ZNF768 PE=1 SV=2	ZNF768	0.002	2	2	1.131	5.448	0.901487	0.019884	370612	668097	858288	537198		metabolic process;regulation of biological process	nucleus	DNA binding;metal ion binding;RNA binding			Q9H5H4	Zinc finger protein 768 OS=Homo sapiens GN=ZNF768 PE=1 SV=2	0	3	3	ZNF768	6.992	1.898	0.0520732	0.221288	98.23	69.93	1.57269e+06	1.25912e+06	4.76071e+06	2.38277e+06		metabolic process;regulation of biological process	nucleus	DNA binding;metal ion binding;RNA binding
Q9H9S5	Fukutin-related protein OS=Homo sapiens GN=FKRP PE=1 SV=1	FKRP	0	4	4	1.066	0.927	0.84321	0.679976	1.73871e+06	1.17151e+06	1.31851e+06	829631		metabolic process	cytosol;endoplasmic reticulum;extracellular;Golgi;membrane;nucleus	catalytic activity			Q9H9S5	Fukutin-related protein OS=Homo sapiens GN=FKRP PE=1 SV=1	0	4	4	FKRP	1.226	0.415	0.954658	0.836058	112.68	17.64	1.53399e+06	2.45188e+06	468858	2.36489e+06		metabolic process	cytosol;endoplasmic reticulum;extracellular;Golgi;membrane;nucleus	catalytic activity
P52701	DNA mismatch repair protein Msh6 OS=Homo sapiens GN=MSH6 PE=1 SV=2	MSH6	0	20	20	1.752	0.411	0.803629	0.769029	3.62408e+07	1.08644e+07	1.91476e+07	1.20811e+07		cell organization and biogenesis;metabolic process;regulation of biological process;response to stimulus	chromosome;cytosol;Golgi;nucleus	catalytic activity;DNA binding;metal ion binding;nucleotide binding;protein binding	Mismatch repair; Colorectal cancer; Platinum drug resistance; Pathways in cancer	Signaling Pathways in Glioblastoma; Retinoblastoma (RB) in Cancer; Mismatch repair	P52701	DNA mismatch repair protein Msh6 OS=Homo sapiens GN=MSH6 PE=1 SV=2	0	22	22	MSH6	1.073	0.534	0.990064	0.867081	96.95	17.82	3.89826e+07	1.56326e+07	1.39153e+07	7.58548e+06		cell organization and biogenesis;metabolic process;regulation of biological process;response to stimulus	chromosome;cytosol;Golgi;nucleus	catalytic activity;DNA binding;metal ion binding;nucleotide binding;protein binding	Signaling Pathways in Glioblastoma; Retinoblastoma (RB) in Cancer; Mismatch repair
Q9ULE6	Paladin OS=Homo sapiens GN=PALD1 PE=1 SV=3	PALD1	0	5	5	0.665	0.928	0.503662	0.739012	1.04861e+06	270656	609669	385601		metabolic process	cytoplasm;cytosol;nucleus	catalytic activity;protein binding			Q9ULE6	Paladin OS=Homo sapiens GN=PALD1 PE=1 SV=3	0	6	6	PALD1	1.287	0.296	0.998939	0.719393	144	11.55	2.65892e+06	1.50115e+06	515337	1.81913e+06		metabolic process	cytoplasm;cytosol;nucleus	catalytic activity;protein binding
I3L156	Protein FAM64A OS=Homo sapiens GN=FAM64A PE=1 SV=2		0	4	4	1.585	2.153	0.959945	0.209983	206444	3135.35	1.10096e+06	696995			cytosol;nucleus				I3L156	Protein FAM64A OS=Homo sapiens GN=FAM64A PE=1 SV=2	0	2	2		100	100	9.83e-17	9.53e-17					794080	1.12444e+06			cytosol;nucleus
O94916-4	Isoform D of Nuclear factor of activated T-cells 5 OS=Homo sapiens GN=NFAT5	NFAT5	0	14	1	1.316	0.956	0.991909	0.199647	1.57584e+07	3.66041e+06	1.1095e+07	7.02523e+06		metabolic process;regulation of biological process;response to stimulus	cytosol;nucleus	DNA binding;protein binding			O94916-4	Isoform D of Nuclear factor of activated T-cells 5 OS=Homo sapiens GN=NFAT5	0	15	1	NFAT5	1.655	1.056	0.840056	0.283129	40.91	93.13	1.31577e+07	4.95018e+06	1.3161e+07	5.29656e+06		metabolic process;regulation of biological process;response to stimulus	cytosol;nucleus	DNA binding;protein binding
A0A096LP25	AP2-associated protein kinase 1 (Fragment) OS=Homo sapiens GN=AAK1 PE=1 SV=1		0	7	6	1.115	0.566	0.871779	0.805883	5.51505e+06	3.02224e+06	2.57406e+06	1.63177e+06							A0A096LP25	AP2-associated protein kinase 1 (Fragment) OS=Homo sapiens GN=AAK1 PE=1 SV=1	0	6	5		0.94	0.651	0.90477	0.871477	99.24	25.63	7.69203e+06	1.59035e+07	3.21593e+06	2.21021e+06
Q96G28-2	Isoform 2 of Cilia- and flagella-associated protein 36 OS=Homo sapiens GN=CFAP36	CCDC104; CFAP36	0	3	3	2.327	0.725	0.762173	0.743526	1.06377e+06	81917.3	3.06552e+06	1.94864e+06			cytoplasm;nucleus				Q96G28-2	Isoform 2 of Cilia- and flagella-associated protein 36 OS=Homo sapiens GN=CFAP36	0	4	4	CCDC104; CFAP36	1.334	1.221	0.998939	0.586944	114.88	65.39	2.73843e+06	418031	2.26472e+06	738526			cytoplasm;nucleus	protein binding
O94916-5	Isoform E of Nuclear factor of activated T-cells 5 OS=Homo sapiens GN=NFAT5	NFAT5	0	14	1	1.527	0.776	0.924169	0.358018	1.65169e+07	3.35288e+06	1.16091e+07	7.39339e+06		metabolic process;regulation of biological process;response to stimulus	cytosol;nucleus	DNA binding;protein binding			O94916-5	Isoform E of Nuclear factor of activated T-cells 5 OS=Homo sapiens GN=NFAT5	0	15	1	NFAT5	1.44	1.03	0.92665	0.305043	57.56	88.85	1.35726e+07	5.17325e+06	1.38154e+07	6.4211e+06		metabolic process;regulation of biological process;response to stimulus	cytosol;nucleus	DNA binding;protein binding
Q5VUC7	Glycylpeptide N-tetradecanoyltransferase OS=Homo sapiens GN=NMT2 PE=3 SV=1	NMT2	0	4	2	0.866	0.283	0.757296	0.772402	4.87713e+06	1.77563e+06	1.00077e+06	639223		metabolic process;regulation of biological process;transport	cytoplasm;cytosol;Golgi;membrane	catalytic activity			Q5VUC7	Glycylpeptide N-tetradecanoyltransferase OS=Homo sapiens GN=NMT2 PE=3 SV=1	0	5	3	NMT2	0.762	0.391	0.694431	0.812724	29.93	6.7	3.77495e+06	2.42226e+06	2.23285e+06	1.94366e+06		metabolic process;regulation of biological process;transport	cytoplasm;cytosol;Golgi;membrane	catalytic activity
P04424	Argininosuccinate lyase OS=Homo sapiens GN=ASL PE=1 SV=4	ASL	0	3	3	0.29	0.428	0.0204727	0.977673	2.9262e+06	3.3691e+06	985089	629903		metabolic process	cytoplasm;cytosol	catalytic activity;protein binding	Metabolic pathways; Arginine biosynthesis; Biosynthesis of amino acids; Alanine, aspartate and glutamate metabolism	Alanine and aspartate metabolism; Urea cycle and metabolism of amino groups	P04424	Argininosuccinate lyase OS=Homo sapiens GN=ASL PE=1 SV=4	0	5	5	ASL	0.502	0.491	0.436829	0.939381	20.22	14.81	5.05957e+06	2.60516e+06	1.3596e+06	599488		metabolic process;response to stimulus	cytoplasm;cytosol	catalytic activity;protein binding	Urea cycle and metabolism of amino groups; Alanine and aspartate metabolism
Q6BDS2	UHRF1-binding protein 1 OS=Homo sapiens GN=UHRF1BP1 PE=1 SV=1	UHRF1BP1	0	3	3	0.963	1.188	0.770863	0.576532	661633	434880	667816	427088				protein binding			Q6BDS2	UHRF1-binding protein 1 OS=Homo sapiens GN=UHRF1BP1 PE=1 SV=1	0	3	2	UHRF1BP1	1.26	0.471	0.970059	0.871927	70.94	19.27	841063	229690	198957	414238				protein binding
P11021	78 kDa glucose-regulated protein OS=Homo sapiens GN=HSPA5 PE=1 SV=2	HSPA5	0	50	48	1.118	1.273	0.859586	0.000205794	4242297772	2719560798	4758529437	3043704535	Deamidated [R49]	cell communication;cell death;cell differentiation;cell organization and biogenesis;metabolic process;regulation of biological process;response to stimulus;transport	cell surface;cytoplasm;endoplasmic reticulum;membrane;mitochondrion;nucleus;organelle lumen	catalytic activity;metal ion binding;nucleotide binding;protein binding	Antigen processing and presentation; Protein export; Protein processing in endoplasmic reticulum; Thyroid hormone synthesis; Prion diseases	Apoptosis-related network due to altered Notch3 in ovarian cancer; MAPK Signaling Pathway; Photodynamic therapy-induced unfolded protein response; Parkin-Ubiquitin Proteasomal System pathway	P11021	78 kDa glucose-regulated protein OS=Homo sapiens GN=HSPA5 PE=1 SV=2	0	53	51	HSPA5	0.809	0.952	0.903749	0.0248734	50.76	75.84	5955923998	3493358927	4839850656	2865369403	Deamidated [R49; R532]	cell communication;cell death;cell differentiation;cell organization and biogenesis;metabolic process;regulation of biological process;response to stimulus;transport	cell surface;cytoplasm;endoplasmic reticulum;membrane;mitochondrion;nucleus;organelle lumen	catalytic activity;metal ion binding;nucleotide binding;protein binding	Photodynamic therapy-induced unfolded protein response; Parkin-Ubiquitin Proteasomal System pathway; Apoptosis-related network due to altered Notch3 in ovarian cancer; MAPK Signaling Pathway
D3DPK5	SH3 domain binding glutamic acid-rich protein like 3, isoform CRA_a (Fragment) OS=Homo sapiens GN=SH3BGRL3 PE=4 SV=1	SH3BGRL3	0	3	3	1.135	0.471	0.916498	0.800556	1.45348e+07	6.32644e+06	1.12086e+07	7.16982e+06		cell organization and biogenesis;cellular homeostasis;metabolic process;regulation of biological process	cytoplasm	catalytic activity;enzyme regulator activity;protein binding			D3DPK5	SH3 domain binding glutamic acid-rich protein like 3, isoform CRA_a (Fragment) OS=Homo sapiens GN=SH3BGRL3 PE=4 SV=1	0	3	3	SH3BGRL3	0.959	0.485	0.901479	0.959691	111.8	30.85	1.62084e+07	1.00741e+07	1.78131e+07	1.72995e+07		cellular homeostasis;metabolic process;regulation of biological process	cytoplasm	catalytic activity
P01023	Alpha-2-macroglobulin OS=Homo sapiens GN=A2M PE=1 SV=3	A2M	0	6	6	0.235	1.294	0.0184201	0.499638	319578	1.7524e+06	1.4229e+06	910192		cell differentiation;cell organization and biogenesis;metabolic process;regulation of biological process;response to stimulus;transport	cytosol;extracellular;organelle lumen	enzyme regulator activity;protein binding	Complement and coagulation cascades	Complement and Coagulation Cascades	P01023	Alpha-2-macroglobulin OS=Homo sapiens GN=A2M PE=1 SV=3	0	2	2	A2M		0.992		0.853359		92.64	448578	1.33462e+06	276378	57474.9		cell differentiation;cell organization and biogenesis;metabolic process;regulation of biological process;response to stimulus;transport	cytosol;extracellular;organelle lumen	enzyme regulator activity;protein binding	Complement and Coagulation Cascades
Q96P47-4	Isoform 4 of Arf-GAP with GTPase, ANK repeat and PH domain-containing protein 3 OS=Homo sapiens GN=AGAP3	AGAP3	0	3	3	2.35	6.552	0.750161	0.00904669	701512	452145	1.57456e+06	1.00728e+06		regulation of biological process;response to stimulus	cytoplasm;membrane	enzyme regulator activity;metal ion binding;nucleotide binding;protein binding	Endocytosis		Q96P47-4	Isoform 4 of Arf-GAP with GTPase, ANK repeat and PH domain-containing protein 3 OS=Homo sapiens GN=AGAP3	0	5	3	AGAP3	1.969	0.434	0.815761	0.843019	48.67	17.66	1.29739e+06	459162	631124	1.46278e+06		regulation of biological process;response to stimulus	cytoplasm;membrane	catalytic activity;enzyme regulator activity;metal ion binding;nucleotide binding;protein binding
O60826	Coiled-coil domain-containing protein 22 OS=Homo sapiens GN=CCDC22 PE=1 SV=1	CCDC22	0	5	5	1.278	0.497	0.972599	0.987343	2.08306e+06	440418	1.05969e+06	677972		cellular homeostasis;metabolic process;regulation of biological process;transport	cytosol;endosome	protein binding			O60826	Coiled-coil domain-containing protein 22 OS=Homo sapiens GN=CCDC22 PE=1 SV=1	0	5	5	CCDC22	1.507	0.604	0.934455	0.976225	33.98	10.62	4.42191e+06	627601	1.03038e+06	3.25776e+06		cellular homeostasis;metabolic process;regulation of biological process;transport	cytosol;endosome	protein binding
Q16739	Ceramide glucosyltransferase OS=Homo sapiens GN=UGCG PE=1 SV=1	UGCG	0.001	2	2	100	100	8.7e-17	7.1e-17			144256	92304.8		metabolic process	Golgi;membrane	catalytic activity	Metabolic pathways; Sphingolipid metabolism		Q16739	Ceramide glucosyltransferase OS=Homo sapiens GN=UGCG PE=1 SV=1	0	2	2	UGCG	100		9.83e-17							473282		metabolic process	Golgi;membrane	catalytic activity
Q15651	High mobility group nucleosome-binding domain-containing protein 3 OS=Homo sapiens GN=HMGN3 PE=1 SV=2	HMGN3	0	5	5	0.768	0.288	0.60696	0.77094	3.93171e+06	3.25772e+06	1.20317e+06	770194		cell organization and biogenesis;regulation of biological process	chromosome;cytosol;nucleus	DNA binding;protein binding			Q15651	High mobility group nucleosome-binding domain-containing protein 3 OS=Homo sapiens GN=HMGN3 PE=1 SV=2	0	5	5	HMGN3	0.773	0.21	0.724856	0.34715	86.94	2.09	228832	702563	293859	1.80789e+06		cell organization and biogenesis;regulation of biological process	chromosome;cytosol;nucleus	DNA binding;protein binding
O76081	Regulator of G-protein signaling 20 OS=Homo sapiens GN=RGS20 PE=1 SV=4	RGS20	0	3	3	4.187	0.954	0.319845	0.756546	458148	85697.6	378720	242652		regulation of biological process	cytoplasm;membrane;nucleus	enzyme regulator activity;protein binding		Calcium Regulation in the Cardiac Cell; Myometrial Relaxation and Contraction Pathways	O76081	Regulator of G-protein signaling 20 OS=Homo sapiens GN=RGS20 PE=1 SV=4	0	3	3	RGS20	1.991	0.689	0.827574	0.994542	26.63	21.77	716558	215229	424256	755294		regulation of biological process	cytoplasm;membrane;nucleus	enzyme regulator activity;protein binding	Calcium Regulation in the Cardiac Cell; Myometrial Relaxation and Contraction Pathways
Q0JRZ9	F-BAR domain only protein 2 OS=Homo sapiens GN=FCHO2 PE=1 SV=2	FCHO2	0	2	2	1.526	0.739	0.976002	0.859229	965567	274067	644561	413121		cell organization and biogenesis;transport	cytosol;membrane	protein binding			Q0JRZ9	F-BAR domain only protein 2 OS=Homo sapiens GN=FCHO2 PE=1 SV=2	0	6	6	FCHO2	2.662	1.355	0.604734	0.638774	32.01	33.62	1.75981e+06	790462	1.04395e+06	1.28294e+06		cell organization and biogenesis;transport	cytosol;membrane	protein binding
Q69YL0	Uncharacterized protein NCBP2-AS2 OS=Homo sapiens GN=NCBP2-AS2 PE=1 SV=1	LOC152217; NCBP2-AS2	0	3	3	1.887	0.504	0.820608	0.837811	8.92215e+06	1.71574e+06	3.70943e+06	2.37805e+06							Q69YL0	Uncharacterized protein NCBP2-AS2 OS=Homo sapiens GN=NCBP2-AS2 PE=1 SV=1	0	3	3	LOC152217; NCBP2-AS2	1.236	0.522	0.975565	0.936999	108.16	26.49	1.22504e+07	8.05911e+06	7.20761e+06	9.63535e+06
P47224	Guanine nucleotide exchange factor MSS4 OS=Homo sapiens GN=RABIF PE=1 SV=2	RABIF	0.001	2	2	0.668	0.172	0.552703	0.463634	1.68659e+06	670246	587173	376722		cell organization and biogenesis;regulation of biological process;response to stimulus;transport	cytosol;membrane	metal ion binding;protein binding		Retinoblastoma (RB) in Cancer	-1	-1	-1	-1	-1	-1	-1	-1	-1	-1	-1	-1	-1	-1	-1	-1	-1	-1	-1	-1	-1
H7BY49	Nucleolysin TIA-1 isoform p40 (Fragment) OS=Homo sapiens GN=TIA1 PE=1 SV=1		0	7	1	0.896	0.306	0.714836	0.901423	1.12719e+07	3.83202e+06	5.26011e+06	3.37937e+06				RNA binding			H7BY49	Nucleolysin TIA-1 isoform p40 (Fragment) OS=Homo sapiens GN=TIA1 PE=1 SV=1	0	6	1		1.129	0.395	0.984936	0.942172	92.56	12.46	1.36106e+07	7.33531e+06	7.98393e+06	9.00923e+06				RNA binding
D3DUL8	KIAA1609 protein, isoform CRA_a OS=Homo sapiens GN=KIAA1609 PE=4 SV=1	KIAA1609; TLDC1	0	8	8	1.026	0.426	0.823554	0.888148	1.29152e+07	1.90364e+06	3.89917e+06	2.51107e+06		regulation of biological process	membrane	protein binding			D3DUL8	KIAA1609 protein, isoform CRA_a OS=Homo sapiens GN=KIAA1609 PE=4 SV=1	0	5	5	KIAA1609; TLDC1	1.71	0.69	0.815599	0.811927	39.61	20.91	9.26201e+06	3.93007e+06	5.55357e+06	8.00994e+06		regulation of biological process	cytoplasm;membrane	protein binding
P49407	Beta-arrestin-1 OS=Homo sapiens GN=ARRB1 PE=1 SV=2	ARRB1	0	5	5	0.681	0.087	0.552692	0.0775583	2.55157e+06	804061	805027	518592		cell death;cell organization and biogenesis;metabolic process;regulation of biological process;response to stimulus;transport	chromosome;cytoplasm;cytosol;membrane;nucleus	catalytic activity;DNA binding;enzyme regulator activity;protein binding	Hedgehog signaling pathway; Olfactory transduction; Endocytosis; Chemokine signaling pathway; Morphine addiction; MAPK signaling pathway	Corticotropin-releasing hormone signaling pathway; MAPK Signaling Pathway; Chemokine signaling pathway; Calcium Regulation in the Cardiac Cell; Myometrial Relaxation and Contraction Pathways	P49407	Beta-arrestin-1 OS=Homo sapiens GN=ARRB1 PE=1 SV=2	0	5	5	ARRB1	0.708	0.333	0.673308	0.706912	40.04	9.55	4.74185e+06	1.14575e+06	2.34702e+06	1.43805e+06		cell death;cell organization and biogenesis;metabolic process;regulation of biological process;response to stimulus;transport	chromosome;cytoplasm;cytosol;membrane;nucleus	catalytic activity;DNA binding;enzyme regulator activity;protein binding	MAPK Signaling Pathway; Chemokine signaling pathway; Calcium Regulation in the Cardiac Cell; Myometrial Relaxation and Contraction Pathways; Corticotropin-releasing hormone signaling pathway
B7Z7F0	cDNA FLJ56420, highly similar to Aspartyl aminopeptidase (EC 3.4.11.21) OS=Homo sapiens PE=2 SV=1	DNPEP	0	11	11	0.858	0.386	0.70431	0.932912	1.67346e+07	7.03752e+06	7.35575e+06	4.74536e+06		metabolic process	cytoplasm;cytosol;nucleus	catalytic activity;metal ion binding;protein binding			B7Z7F0	cDNA FLJ56420, highly similar to Aspartyl aminopeptidase (EC 3.4.11.21) OS=Homo sapiens PE=2 SV=1	0	15	15	DNPEP	0.898	0.502	0.880863	0.944692	44.96	19.8	2.38726e+07	1.29948e+07	9.21382e+06	9.55142e+06		metabolic process	cytoplasm;cytosol;nucleus	catalytic activity;metal ion binding;protein binding
P01031	Complement C5 OS=Homo sapiens GN=C5 PE=1 SV=4	C5	0	6	6	0.208	0.369	0.000764723	0.979988	1.61576e+07	1.12321e+07	631129	407271		cellular component movement;defense response;metabolic process;regulation of biological process;response to stimulus	extracellular	enzyme regulator activity;protein binding	Pertussis; Systemic lupus erythematosus; Herpes simplex infection; Complement and coagulation cascades; Prion diseases; Staphylococcus aureus infection	Spinal Cord Injury; Complement Activation; Oxidative Damage; Allograft Rejection	P01031	Complement C5 OS=Homo sapiens GN=C5 PE=1 SV=4	0	3	3	C5	0.01	0.198	9.83e-17	0.33788		11.25	498074	746856	690420			cellular component movement;defense response;metabolic process;regulation of biological process;response to stimulus	extracellular	enzyme regulator activity;protein binding	Oxidative Damage; Allograft Rejection; Spinal Cord Injury; Complement Activation
O75529	TAF5-like RNA polymerase II p300/CBP-associated factor-associated factor 65 kDa subunit 5L OS=Homo sapiens GN=TAF5L PE=1 SV=1	TAF5L	0	4	4	1.032	0.366	0.829463	0.897775	1.82329e+06	1.07202e+06	1.34562e+06	871242		cell organization and biogenesis;metabolic process;regulation of biological process	nucleus	catalytic activity;protein binding	Basal transcription factors; Herpes simplex infection		O75529	TAF5-like RNA polymerase II p300/CBP-associated factor-associated factor 65 kDa subunit 5L OS=Homo sapiens GN=TAF5L PE=1 SV=1	0	7	7	TAF5L	0.713	0.316	0.682824	0.763302	31.89	8.13	2.41444e+06	6.97146e+06	767196	1.38589e+06		cell organization and biogenesis;metabolic process;regulation of biological process	nucleus	catalytic activity;protein binding
Q96F86	Enhancer of mRNA-decapping protein 3 OS=Homo sapiens GN=EDC3 PE=1 SV=1	EDC3	0	5	5	1.726	0.289	0.928907	0.771975	2.70567e+06	323575	537843	348548		cell organization and biogenesis;metabolic process	cytoplasm;cytosol;membrane	catalytic activity;protein binding;RNA binding	RNA degradation		Q96F86	Enhancer of mRNA-decapping protein 3 OS=Homo sapiens GN=EDC3 PE=1 SV=1	0	3	3	EDC3	1.438	1.035	0.995549	0.828385	54.05	46.72	589929	203594	699274	396915		cell organization and biogenesis;metabolic process	cytoplasm;cytosol;membrane	catalytic activity;protein binding;RNA binding
A8K9X5	cDNA FLJ76472, highly similar to Homo sapiens Fas (TNFRSF6) associated factor 1 (FAF1), transcript variant 1, mRNA OS=Homo sapiens PE=2 SV=1	FAF1	0	12	12	1.368	0.267	0.998831	0.828041	1.42837e+07	4.97269e+06	6.0929e+06	3.95479e+06		cell death;metabolic process;regulation of biological process	cytosol;nucleus	enzyme regulator activity;protein binding		VEGFA-VEGFR2 Signaling Pathway; Fas Ligand (FasL) pathway and Stress induction of Heat Shock Proteins (HSP) regulation; Retinoblastoma (RB) in Cancer	A8K9X5	cDNA FLJ76472, highly similar to Homo sapiens Fas (TNFRSF6) associated factor 1 (FAF1), transcript variant 1, mRNA OS=Homo sapiens PE=2 SV=1	0	11	11	FAF1	1.208	0.326	0.979468	0.754819	100.61	6.75	1.21222e+07	8.59357e+06	3.12745e+06	7.88813e+06		cell death;metabolic process;regulation of biological process	cytosol;nucleus	enzyme regulator activity;protein binding	Retinoblastoma (RB) in Cancer; VEGFA-VEGFR2 Signaling Pathway; Fas Ligand (FasL) pathway and Stress induction of Heat Shock Proteins (HSP) regulation
Q9H6Z4-2	Isoform 2 of Ran-binding protein 3 OS=Homo sapiens GN=RANBP3	RANBP3	0	7	1	1.201	0.249	0.924217	0.657719	4.22466e+06	3.61365e+06	482376	313532		cell organization and biogenesis;metabolic process;regulation of biological process;transport	cytoplasm;nucleus	enzyme regulator activity;protein binding			-1	-1	-1	-1	-1	-1	-1	-1	-1	-1	-1	-1	-1	-1	-1	-1	-1	-1	-1	-1	-1
A8K4M5	cDNA FLJ76043, highly similar to Homo sapiens cyclin T1 (CCNT1), mRNA OS=Homo sapiens PE=2 SV=1	CCNT1	0	8	8	1.432	0.638	0.993097	0.708222	5.46956e+06	1.16907e+06	3.11028e+06	2.02198e+06		cell division;metabolic process;regulation of biological process	nucleus	catalytic activity;DNA binding;enzyme regulator activity;protein binding;RNA binding			A8K4M5	cDNA FLJ76043, highly similar to Homo sapiens cyclin T1 (CCNT1), mRNA OS=Homo sapiens PE=2 SV=1	0	7	7	CCNT1	1.452	0.785	0.984981	0.823048	68.78	38.48	5.24982e+06	1.07103e+06	3.19412e+06	3.76659e+06		cell division;metabolic process;regulation of biological process	nucleus	catalytic activity;DNA binding;enzyme regulator activity;protein binding;RNA binding
Q9BZQ8	Protein Niban OS=Homo sapiens GN=FAM129A PE=1 SV=1	FAM129A	0.001	2	2	100	100	8.7e-17	7.1e-17			1.38041e+06	898978		regulation of biological process;response to stimulus	cytoplasm;cytosol;membrane	protein binding			Q9BZQ8	Protein Niban OS=Homo sapiens GN=FAM129A PE=1 SV=1	0	2	2	FAM129A	2.593	1.031	0.68185	0.811611	0.79	50.66	536747	166463	501545	594355		regulation of biological process;response to stimulus	cytoplasm;cytosol;membrane	protein binding
P35568	Insulin receptor substrate 1 OS=Homo sapiens GN=IRS1 PE=1 SV=1	IRS1	0	3	3	100	100	8.7e-17	7.1e-17			665864	434602		metabolic process;regulation of biological process;response to stimulus	cytoplasm;cytosol;membrane;nucleus	catalytic activity;protein binding;signal transducer activity	Neurotrophin signaling pathway; FoxO signaling pathway; Adipocytokine signaling pathway; Non-alcoholic fatty liver disease (NAFLD); AMPK signaling pathway; cGMP-PKG signaling pathway; PI3K-Akt signaling pathway; Insulin signaling pathway; Insulin resistance; Aldosterone-regulated sodium reabsorption; Type II diabetes mellitus; MicroRNAs in cancer; Longevity regulating pathway - multiple species; …	AGE/RAGE pathway; Leptin signaling pathway; EPO Receptor Signaling; Leptin Insulin Overlap; IL-4 Signaling Pathway; Factors and pathways affecting insulin-like growth factor (IGF1)-Akt signaling; Adipogenesis; Signaling Pathways in Glioblastoma; Type II diabetes mellitus; Angiopoietin Like Protein 8 Regulatory Pathway; Oncostatin M Signaling Pathway; Prolactin Signaling Pathway; Interferon type I…	P35568	Insulin receptor substrate 1 OS=Homo sapiens GN=IRS1 PE=1 SV=1	0	5	5	IRS1	3.813	1.459	0.380754	0.646931	25.51	31.19	946698	292283	1.51263e+06	632859		metabolic process;regulation of biological process;response to stimulus	cytoplasm;cytosol;membrane;nucleus	catalytic activity;protein binding;signal transducer activity	Angiopoietin Like Protein 8 Regulatory Pathway; Oncostatin M Signaling Pathway; Prolactin Signaling Pathway; Interferon type I signaling pathways; Insulin Signaling; Focal Adhesion-PI3K-Akt-mTOR-signaling pathway; Alpha 6 Beta 4 signaling pathway; Transcription factor regulation in adipogenesis; Integrated Breast Cancer Pathway; DNA Damage Response (only ATM dependent); Brain-Derived Neurotrophic…
O14874	[3-methyl-2-oxobutanoate dehydrogenase [lipoamide]] kinase, mitochondrial OS=Homo sapiens GN=BCKDK PE=1 SV=2	BCKDK	0	8	8	1.817	1.156	0.768566	0.0563819	1.73996e+07	5.63562e+06	1.73818e+07	1.13643e+07		metabolic process	mitochondrion;organelle lumen	catalytic activity;nucleotide binding;protein binding			O14874	[3-methyl-2-oxobutanoate dehydrogenase [lipoamide]] kinase, mitochondrial OS=Homo sapiens GN=BCKDK PE=1 SV=2	0	7	7	BCKDK	1.855	2.03	0.546057	0.0184229	49.1	59.78	1.94438e+07	1.17927e+07	3.51243e+07	2.08133e+07		metabolic process	mitochondrion;organelle lumen	catalytic activity;nucleotide binding;protein binding
Q96GY3	Protein lin-37 homolog OS=Homo sapiens GN=LIN37 PE=1 SV=1	LIN37	0	2	2	2.29	4.371	0.767091	0.0295935	515905	588616	2.09569e+06	1.37078e+06		regulation of biological process		protein binding			Q96GY3	Protein lin-37 homolog OS=Homo sapiens GN=LIN37 PE=1 SV=1	0	2	2	LIN37	1.907	1.114	0.829106	0.794871	77.93	53.98	976729	599302	1.05779e+06	1.19576e+06		regulation of biological process		protein binding
P78385	Keratin, type II cuticular Hb3 OS=Homo sapiens GN=KRT83 PE=1 SV=2	KRT83	0.001	4	3	0.193	0.113	0.0015502	0.128062	5.0383e+06	3.86944e+06	656717	430203		cell death;regulation of biological process;transport	cytosol	catalytic activity;motor activity;protein binding;structural molecule activity			P78385	Keratin, type II cuticular Hb3 OS=Homo sapiens GN=KRT83 PE=1 SV=2	0.001	3	2	KRT83	11.043	0.397	0.00768169	0.815041	146.99	19.98	2.15069e+06	1.3443e+06	301251	1.7544e+06		cell death;regulation of biological process;transport	cytosol	catalytic activity;motor activity;protein binding;structural molecule activity
A0A024R1X0	Cancer susceptibility candidate 3, isoform CRA_a OS=Homo sapiens GN=CASC3 PE=4 SV=1	CASC3	0.001	2	2	100	100	8.7e-17	7.1e-17			373356	245048		metabolic process;regulation of biological process;transport	cytosol;membrane	protein binding;RNA binding			-1	-1	-1	-1	-1	-1	-1	-1	-1	-1	-1	-1	-1	-1	-1	-1	-1	-1	-1	-1	-1
A0A087WT23	UBX domain-containing protein 8 OS=Homo sapiens GN=UBXN8 PE=1 SV=1		0.001	2	2	100	100	8.7e-17	7.1e-17			869874	571037		metabolic process	endoplasmic reticulum;membrane	protein binding			-1	-1	-1	-1	-1	-1	-1	-1	-1	-1	-1	-1	-1	-1	-1	-1	-1	-1	-1	-1	-1
O95429	BAG family molecular chaperone regulator 4 OS=Homo sapiens GN=BAG4 PE=1 SV=1	BAG4	0	4	4	2.068	0.553	0.806795	0.951798	1.59602e+06	192737	824137	541294		cell organization and biogenesis;metabolic process;regulation of biological process;response to stimulus	cytoplasm;cytosol;membrane;nucleus	enzyme regulator activity;nucleotide binding;protein binding;RNA binding;signal transducer activity	TNF signaling pathway	Oxidative Damage	O95429	BAG family molecular chaperone regulator 4 OS=Homo sapiens GN=BAG4 PE=1 SV=1	0	6	5	BAG4	1.944	1.145	0.798774	0.768221	34.26	54.2	1.32838e+06	1.30407e+06	1.36737e+06	1.51599e+06		cell organization and biogenesis;metabolic process;regulation of biological process;response to stimulus	cytoplasm;cytosol;membrane;nucleus	enzyme regulator activity;nucleotide binding;protein binding;RNA binding;signal transducer activity	Oxidative Damage
Q4J6C6	Prolyl endopeptidase-like OS=Homo sapiens GN=PREPL PE=1 SV=1	PREPL	0	4	4	2.294	3.226	0.743897	0.014856	1.31223e+06	594721	2.72316e+06	1.7908e+06		metabolic process;regulation of biological process	cytoplasm;cytoskeleton;cytosol;Golgi	catalytic activity			Q4J6C6	Prolyl endopeptidase-like OS=Homo sapiens GN=PREPL PE=1 SV=1	0	7	7	PREPL	1.981	0.578	0.780815	0.999893	65.89	16.71	2.06889e+06	1.1901e+06	1.38238e+06	940102		metabolic process;regulation of biological process	cytoplasm;cytoskeleton;cytosol;Golgi	catalytic activity
O60271	C-Jun-amino-terminal kinase-interacting protein 4 OS=Homo sapiens GN=SPAG9 PE=1 SV=4	SPAG9	0	33	1	1.084	0.422	0.921127	0.510059	8.38282e+07	2.84017e+07	4.9771e+07	3.27496e+07		cell differentiation;cell organization and biogenesis;regulation of biological process;transport	cytoplasm;cytosol	protein binding;structural molecule activity			O60271	C-Jun-amino-terminal kinase-interacting protein 4 OS=Homo sapiens GN=SPAG9 PE=1 SV=4	0	36	1	SPAG9	0.947	0.504	0.98879	0.697531	73.46	13.93	7.65355e+07	5.5465e+07	4.63006e+07	3.38673e+07		cell differentiation;cell organization and biogenesis;regulation of biological process;transport	cytoplasm;cytosol	protein binding;structural molecule activity
D6W5T3	Zinc finger protein 655, isoform CRA_a OS=Homo sapiens GN=ZNF655 PE=4 SV=1	ZNF655	0.002	2	2	0.078	1.335	2.59e-07	0.558155	310869	7.66838e+06	415015	273122		metabolic process;regulation of biological process;transport	cytoplasm;nucleus	DNA binding;metal ion binding;protein binding;transporter activity		Retinoblastoma (RB) in Cancer	D6W5T3	Zinc finger protein 655, isoform CRA_a OS=Homo sapiens GN=ZNF655 PE=4 SV=1	0.001	3	3	ZNF655	0.839	1.146	0.791952	0.777146	80.64	72.72	468199	1.09888e+06	435868	1.18162e+06		metabolic process;regulation of biological process;transport	cytoplasm;nucleus	DNA binding;metal ion binding;protein binding;transporter activity	Retinoblastoma (RB) in Cancer
Q9BWN1	Proline-rich protein 14 OS=Homo sapiens GN=PRR14 PE=1 SV=1	PRR14	0	2	2	100	100	8.7e-17	7.1e-17			624263	411309				protein binding			Q9BWN1	Proline-rich protein 14 OS=Homo sapiens GN=PRR14 PE=1 SV=1	0	2	2	PRR14	100	1.33	9.83e-17	0.705472		31.41	489340		1.57289e+06	512968			chromosome;nucleus	protein binding
Q8NHV4-3	Isoform 3 of Protein NEDD1 OS=Homo sapiens GN=NEDD1	NEDD1	0	3	3	4.18	1.101	0.319845	0.613266	1.00987e+06	81533.5	805240	530618		cell division;cell organization and biogenesis	cytosol	protein binding			Q8NHV4-3	Isoform 3 of Protein NEDD1 OS=Homo sapiens GN=NEDD1	0	6	6	NEDD1	2.794	1.696	0.561165	0.273489	126.68	72.21	780721	696577	5.66151e+06	5.74773e+06		cell division;regulation of biological process	cytosol	protein binding
A0A024RAP1	C-type lectin domain family 2, member D, isoform CRA_b OS=Homo sapiens GN=CLEC2D PE=4 SV=1		0	4	2	0.953	13.041	0.792056	3.97e-10	3.63739e+06	1.07187e+06	1.66336e+07	1.09714e+07							A0A024RAP1	C-type lectin domain family 2, member D, isoform CRA_b OS=Homo sapiens GN=CLEC2D PE=4 SV=1	0	3	1		5.661	11.634	0.0365874	1.26e-08	135.65	148.25	6.2258e+06	2.52643e+06	1.65421e+07	1.28113e+07
O60271-4	Isoform 4 of C-Jun-amino-terminal kinase-interacting protein 4 OS=Homo sapiens GN=SPAG9	SPAG9	0	33	1	1.084	0.424	0.920817	0.507922	8.5784e+07	2.92025e+07	5.07133e+07	3.35118e+07		cell differentiation;cell organization and biogenesis;regulation of biological process;transport	cytoplasm;cytosol	protein binding;structural molecule activity			-1	-1	-1	-1	-1	-1	-1	-1	-1	-1	-1	-1	-1	-1	-1	-1	-1	-1	-1	-1	-1
M0R0P8	Unconventional myosin-IXb OS=Homo sapiens GN=MYO9B PE=1 SV=1		0	10	10	1.081	0.399	0.858807	0.960193	3.77325e+06	1.2981e+06	1.50127e+06	992400		regulation of biological process;response to stimulus	cytosol	catalytic activity;enzyme regulator activity;metal ion binding;motor activity;nucleotide binding;protein binding;structural molecule activity			M0R0P8	Unconventional myosin-IXb OS=Homo sapiens GN=MYO9B PE=1 SV=1	0	12	12		0.989	0.356	0.914637	0.834952	37.73	7.52	7.726e+06	5.56084e+06	2.82129e+06	4.002e+06		regulation of biological process;response to stimulus	cytosol	catalytic activity;enzyme regulator activity;metal ion binding;motor activity;nucleotide binding;protein binding;structural molecule activity
Q6ZRV2	Protein FAM83H OS=Homo sapiens GN=FAM83H PE=1 SV=3	FAM83H	0	21	21	3.289	1.018	0.31571	0.125349	8.30258e+06	2.64071e+06	7.82161e+06	5.1713e+06	Deamidated [R361]	cell organization and biogenesis;regulation of biological process	cytoplasm;cytoskeleton	protein binding			Q6ZRV2	Protein FAM83H OS=Homo sapiens GN=FAM83H PE=1 SV=3	0	23	23	FAM83H	3.265	1.217	0.0619404	0.211617	106.39	54.09	1.14452e+07	4.31124e+06	1.74479e+07	2.11321e+07		cell organization and biogenesis;regulation of biological process	cytoplasm;cytoskeleton	protein binding
Q9BU89	Deoxyhypusine hydroxylase OS=Homo sapiens GN=DOHH PE=1 SV=1	DOHH	0	5	5	1.83	0.474	0.832258	0.79527	1.09193e+07	1.63715e+06	5.32555e+06	3.52165e+06		metabolic process	cytosol	catalytic activity;metal ion binding;protein binding			Q9BU89	Deoxyhypusine hydroxylase OS=Homo sapiens GN=DOHH PE=1 SV=1	0	8	8	DOHH	2.195	0.431	0.720696	0.949234	82.28	8.13	1.05136e+07	2.31307e+06	3.45878e+06	4.20274e+06	Deamidated [R156]	metabolic process	cytosol	catalytic activity;metal ion binding;protein binding
P0C7T5	Ataxin-1-like OS=Homo sapiens GN=ATXN1L PE=1 SV=1	ATXN1L	0.001	3	3	2.711	0.323	0.683804	0.757156	144866	53494.8	243666	161166		cell organization and biogenesis;metabolic process;regulation of biological process	nucleus	DNA binding;protein binding;RNA binding			P0C7T5	Ataxin-1-like OS=Homo sapiens GN=ATXN1L PE=1 SV=1	0	3	3	ATXN1L	1.148	0.457	0.925411	0.833782	11.35	15.97	197540	121606	56854.4	95545.1		cell organization and biogenesis;metabolic process;regulation of biological process;response to stimulus	nucleus	DNA binding;protein binding;RNA binding
Q9H9A6	Leucine-rich repeat-containing protein 40 OS=Homo sapiens GN=LRRC40 PE=1 SV=1	LRRC40	0	11	11	1.565	0.54	0.938021	0.739819	8.41963e+06	1.70899e+06	6.39098e+06	4.22813e+06		regulation of biological process;response to stimulus	membrane	protein binding			Q9H9A6	Leucine-rich repeat-containing protein 40 OS=Homo sapiens GN=LRRC40 PE=1 SV=1	0	13	13	LRRC40	1.076	0.497	0.979468	0.968451	34.82	12.9	1.29763e+07	2.29466e+07	7.38411e+06	2.03957e+06		regulation of biological process;response to stimulus	membrane	protein binding
Q9H3H3-3	Isoform 3 of UPF0696 protein C11orf68 OS=Homo sapiens GN=C11orf68	C11orf68	0	3	3	1.17	1.17	0.920544	0.0793685	3.78838e+06	607425	1.47211e+07	9.74638e+06				protein binding;RNA binding			Q9H3H3-3	Isoform 3 of UPF0696 protein C11orf68 OS=Homo sapiens GN=C11orf68	0	4	4	C11orf68	0.872	0.916	0.778531	0.433295	43.39	48.27	8.45283e+06	513233	2.868e+07	3.88529e+06				protein binding;RNA binding
B4DLZ4	cDNA FLJ57528, highly similar to Dihydropyrimidinase-related protein 3 OS=Homo sapiens PE=2 SV=1	DPYSL3	0	2	1	1.937	0.995	0.814746	0.447487	2.72263e+06	1.93571e+06	2.45463e+06	1.629e+06		cell organization and biogenesis;regulation of biological process;response to stimulus	cytosol	catalytic activity;protein binding			-1	-1	-1	-1	-1	-1	-1	-1	-1	-1	-1	-1	-1	-1	-1	-1	-1	-1	-1	-1	-1
Q8N5I2	Arrestin domain-containing protein 1 OS=Homo sapiens GN=ARRDC1 PE=1 SV=1	ARRDC1	0.001	3	3		0.412		0.901439	1.69136e+06	808922	180354	119706			membrane	protein binding			Q8N5I2	Arrestin domain-containing protein 1 OS=Homo sapiens GN=ARRDC1 PE=1 SV=1	0	4	4	ARRDC1	4.004	0.869	0.312492	0.924585	72.2	97.97	68942.3	61158	232868	1.21993e+06		metabolic process;regulation of biological process;transport	membrane	protein binding
O60701	UDP-glucose 6-dehydrogenase OS=Homo sapiens GN=UGDH PE=1 SV=1	UGDH	0	14	14	0.825	0.403	0.681432	0.908876	2.10751e+07	6.97351e+06	8.45726e+06	5.62665e+06		metabolic process	cytosol;nucleus	catalytic activity;nucleotide binding	Amino sugar and nucleotide sugar metabolism; Metabolic pathways; Pentose and glucuronate interconversions; Ascorbate and aldarate metabolism	Glucuronidation	O60701	UDP-glucose 6-dehydrogenase OS=Homo sapiens GN=UGDH PE=1 SV=1	0	15	15	UGDH	0.593	0.4	0.480492	0.949729	31.09	10.7	2.91803e+07	1.21881e+07	1.24013e+07	9.86136e+06		metabolic process	cytosol;nucleus	catalytic activity;nucleotide binding	Glucuronidation
Q15652	Probable JmjC domain-containing histone demethylation protein 2C OS=Homo sapiens GN=JMJD1C PE=1 SV=2	JMJD1C	0	16	16	2.765	3.883	0.57812	0.00358261	1.13058e+06	629582	3.50021e+06	2.33561e+06		cell organization and biogenesis;coagulation;metabolic process;regulation of biological process	chromosome;nucleus	catalytic activity;DNA binding;metal ion binding;protein binding	Transcriptional misregulation in cancer	Pathways Affected in Adenoid Cystic Carcinoma	Q15652	Probable JmjC domain-containing histone demethylation protein 2C OS=Homo sapiens GN=JMJD1C PE=1 SV=2	0	14	14	JMJD1C	0.756	5.725	0.678251	0.0300163	0	97.65	142872	3.75958e+06	3.31717e+06	1.95839e+06		cell organization and biogenesis;coagulation;metabolic process;regulation of biological process	chromosome;nucleus	catalytic activity;DNA binding;metal ion binding;protein binding	Pathways Affected in Adenoid Cystic Carcinoma
B2R8N8	cDNA, FLJ93988, highly similar to Homo sapiens baculoviral IAP repeat-containing 2 (BIRC2), mRNA OS=Homo sapiens PE=2 SV=1	BIRC2	0	3	3	100	2.571	8.7e-17	0.066387	872007		2.47526e+06	1.65589e+06		cell death;cell organization and biogenesis;metabolic process;regulation of biological process;response to stimulus	chromosome;cytoplasm;cytosol;membrane;nucleus	catalytic activity;enzyme regulator activity;metal ion binding;protein binding		Photodynamic therapy-induced NF-kB survival signaling; Focal Adhesion; TNF alpha Signaling Pathway; TNF related weak inducer of apoptosis (TWEAK) Signaling Pathway; Apoptosis	-1	-1	-1	-1	-1	-1	-1	-1	-1	-1	-1	-1	-1	-1	-1	-1	-1	-1	-1	-1	-1
B8ZZD4	Tax1-binding protein 1 OS=Homo sapiens GN=TAX1BP1 PE=1 SV=1		0	5	5	100	100	8.7e-17	7.1e-17			5.3329e+06	3.57118e+06		cell organization and biogenesis;cellular component movement;regulation of biological process		catalytic activity;motor activity			B8ZZD4	Tax1-binding protein 1 OS=Homo sapiens GN=TAX1BP1 PE=1 SV=1	0	5	5		0.923	0.949	0.859879	0.799577	12.16	51.27	581111	609838	2.68455e+06	2.61505e+06		cell organization and biogenesis;cellular component movement;regulation of biological process		catalytic activity;motor activity
Q86YT6	E3 ubiquitin-protein ligase MIB1 OS=Homo sapiens GN=MIB1 PE=1 SV=1	MIB1	0	8	8	1.135	1.685	0.893054	0.24326	856166	322882	2.32741e+06	1.55949e+06		metabolic process;regulation of biological process;response to stimulus;transport	cytoplasm;cytoskeleton;cytosol;membrane	catalytic activity;metal ion binding;protein binding			Q86YT6	E3 ubiquitin-protein ligase MIB1 OS=Homo sapiens GN=MIB1 PE=1 SV=1	0	10	10	MIB1	1.892	3.533	0.835148	0.0285051	131.06	118.45	474324	504814	4.99712e+06	3.90816e+06		metabolic process;regulation of biological process;response to stimulus;transport	cytoplasm;cytoskeleton;cytosol;membrane	catalytic activity;metal ion binding;protein binding
O94855-2	Isoform 2 of Protein transport protein Sec24D OS=Homo sapiens GN=SEC24D	SEC24D	0	4	3	1.125	0.448	0.881517	0.990822	2.27491e+06	749543	995285	667477		cell organization and biogenesis;transport	cytosol;membrane	metal ion binding;protein binding		Sterol Regulatory Element-Binding Proteins (SREBP) signalling	O94855-2	Isoform 2 of Protein transport protein Sec24D OS=Homo sapiens GN=SEC24D	0	5	4	SEC24D	0.999	0.808	0.885137	0.832418	65.36	49.06	4.73412e+06	1.39109e+06	2.54022e+06	706297		cell organization and biogenesis;transport	cytosol;membrane	metal ion binding;protein binding	Sterol Regulatory Element-Binding Proteins (SREBP) signalling
Q7Z7C8-2	Isoform 2 of Transcription initiation factor TFIID subunit 8 OS=Homo sapiens GN=TAF8	TAF8	0	5	5	0.395	0.377	0.125397	0.921992	2.76527e+06	1.96197e+06	706422	474191		cell differentiation;cell proliferation;metabolic process;regulation of biological process	nucleus	protein binding			Q7Z7C8-2	Isoform 2 of Transcription initiation factor TFIID subunit 8 OS=Homo sapiens GN=TAF8	0	5	5	TAF8	0.17	0.174	0.00901181	0.308988	2.95	3.73	3.59039e+06	4.65743e+06	437919	374372		cell differentiation;cell proliferation;metabolic process;regulation of biological process	nucleus	protein binding
Q15714	TSC22 domain family protein 1 OS=Homo sapiens GN=TSC22D1 PE=1 SV=3	TSC22D1	0	7	6	1.224	0.449	0.929747	0.993324	3.10131e+06	979051	508122	343977		cell organization and biogenesis;metabolic process;regulation of biological process;reproduction	cytoplasm;nucleus	protein binding		Ectoderm Differentiation	Q15714	TSC22 domain family protein 1 OS=Homo sapiens GN=TSC22D1 PE=1 SV=3	0	4	4	TSC22D1	1.327	0.72	0.999238	0.916592	28.01	15.3	2.79393e+06	921833	1.95521e+06	1.11798e+06		cell organization and biogenesis;metabolic process;regulation of biological process;reproduction	cytoplasm;nucleus	protein binding	Ectoderm Differentiation
P11413-2	Isoform Long of Glucose-6-phosphate 1-dehydrogenase OS=Homo sapiens GN=G6PD	G6PD	0	21	21	0.784	0.237	0.567006	0.853121	4.99549e+07	1.62298e+07	1.96261e+07	1.32923e+07		metabolic process		catalytic activity;nucleotide binding		Pentose Phosphate Pathway; ATM Signaling Network in Development and Disease; Cori Cycle; Glutathione metabolism; NRF2 pathway; Sulfation Biotransformation Reaction	P11413-2	Isoform Long of Glucose-6-phosphate 1-dehydrogenase OS=Homo sapiens GN=G6PD	0	25	25	G6PD	0.896	0.333	0.959035	0.974827	54.94	6.26	7.16714e+07	2.58394e+07	4.16906e+07	3.34977e+07		metabolic process;regulation of biological process;response to stimulus	cytoplasm;cytosol;membrane;nucleus	catalytic activity;nucleotide binding;protein binding	Glutathione metabolism; NRF2 pathway; Sulfation Biotransformation Reaction; Pentose Phosphate Pathway; ATM Signaling Network in Development and Disease; Cori Cycle
Q9Y3C8	Ubiquitin-fold modifier-conjugating enzyme 1 OS=Homo sapiens GN=UFC1 PE=1 SV=3	UFC1	0	4	4	0.91	0.178	0.769291	0.436343	5.72119e+06	1.18574e+06	1.09789e+06	745242		metabolic process;response to stimulus	cytoplasm	catalytic activity;protein binding			Q9Y3C8	Ubiquitin-fold modifier-conjugating enzyme 1 OS=Homo sapiens GN=UFC1 PE=1 SV=3	0	5	5	UFC1	0.931	0.296	0.881716	0.59567	45.04	3.22	4.869e+06	1.92161e+06	2.63709e+06	6.29519e+06		metabolic process;response to stimulus	cytoplasm	catalytic activity;protein binding
O00178	GTP-binding protein 1 OS=Homo sapiens GN=GTPBP1 PE=1 SV=3	GTPBP1	0	5	5	1.675	1.066	0.908879	0.357715	2.61303e+06	1.28087e+06	3.59696e+06	2.44295e+06		regulation of biological process;response to stimulus	cytoplasm;cytosol;membrane	catalytic activity;nucleotide binding;RNA binding			O00178	GTP-binding protein 1 OS=Homo sapiens GN=GTPBP1 PE=1 SV=3	0	5	5	GTPBP1	1.318	0.62	0.979895	0.954557	23.2	21.71	2.70603e+06	2.28222e+06	4.17477e+06	1.74202e+06		metabolic process;regulation of biological process;response to stimulus	cytoplasm;cytosol;membrane	catalytic activity;nucleotide binding;RNA binding
O43752	Syntaxin-6 OS=Homo sapiens GN=STX6 PE=1 SV=1	STX6	0	13	12	2.282	0.901	0.233634	0.0325548	2.43851e+07	1.14482e+07	4.34123e+07	2.95091e+07		cell organization and biogenesis;regulation of biological process;transport	cytosol;endosome;Golgi;membrane	protein binding	SNARE interactions in vesicular transport		O43752	Syntaxin-6 OS=Homo sapiens GN=STX6 PE=1 SV=1	0	14	13	STX6	2.418	1.069	0.235584	0.315908	76.24	88.89	1.83843e+07	1.25438e+07	2.20665e+07	3.13291e+07		cell organization and biogenesis;regulation of biological process;transport	cytosol;endosome;Golgi;membrane	protein binding
O43414	ERI1 exoribonuclease 3 OS=Homo sapiens GN=ERI3 PE=1 SV=2	ERI3	0	2	2	2.048	2.109	0.806795	0.0767674	1.4137e+06	947978	2.61582e+06	1.78617e+06		metabolic process		catalytic activity;metal ion binding;RNA binding			O43414	ERI1 exoribonuclease 3 OS=Homo sapiens GN=ERI3 PE=1 SV=2	0	3	3	ERI3	1.082	0.293	0.932737	0.659639	88.61	3.96	3.76551e+06	1.08887e+06	329003	1.30114e+06		metabolic process		catalytic activity;metal ion binding;RNA binding
B8ZZS0	BET1-like protein OS=Homo sapiens GN=BET1L PE=1 SV=1		0	2	2	1.592	0.861	0.939292	0.573558	2.14336e+06	1.52257e+06	2.18531e+06	1.49267e+06				protein binding			B8ZZS0	BET1-like protein OS=Homo sapiens GN=BET1L PE=1 SV=1	0	2	2		2.127	1.822	0.744484	0.248868	107.37	85.87	2.16107e+06	236492	3.79035e+06	1.96457e+06				protein binding
Q13257	Mitotic spindle assembly checkpoint protein MAD2A OS=Homo sapiens GN=MAD2L1 PE=1 SV=1	MAD2L1	0	5	5	2.734	1.018	0.645141	0.44578	4.26564e+06	884432	1.55275e+06	1.06266e+06		cell division;cell organization and biogenesis;metabolic process;regulation of biological process	chromosome;cytoplasm;cytoskeleton;cytosol;nucleus	protein binding	Progesterone-mediated oocyte maturation; Cell cycle; HTLV-I infection; Oocyte meiosis	Cell Cycle	Q13257	Mitotic spindle assembly checkpoint protein MAD2A OS=Homo sapiens GN=MAD2L1 PE=1 SV=1	0	3	3	MAD2L1	1.495	0.994	0.945715	0.733456	25.63	60.47	2.3684e+06	1.47013e+06	2.2857e+06	2.20361e+06		cell division;cell organization and biogenesis;metabolic process;regulation of biological process	chromosome;cytoplasm;cytoskeleton;cytosol;nucleus	protein binding	Cell Cycle
Q06787	Synaptic functional regulator FMR1 OS=Homo sapiens GN=FMR1 PE=1 SV=1	FMR1	0	6	4	1.114	0.407	0.905237	0.885537	2.54579e+07	5.31878e+06	1.05749e+07	7.23721e+06		metabolic process;regulation of biological process;response to stimulus;transport	chromosome;cytoplasm;cytosol;membrane;nucleus;ribosome	protein binding;RNA binding;translation regulator activity	RNA transport	Serotonin and anxiety	Q06787	Synaptic functional regulator FMR1 OS=Homo sapiens GN=FMR1 PE=1 SV=1	0	8	6	FMR1	0.673	0.533	0.616155	0.861373	46.01	17.49	3.6511e+07	1.29333e+07	1.86028e+07	7.72424e+06		metabolic process;regulation of biological process;response to stimulus;transport	chromosome;cytoplasm;cytosol;membrane;nucleus;ribosome	protein binding;RNA binding;translation regulator activity	Serotonin and anxiety
Q6UW02	Cytochrome P450 20A1 OS=Homo sapiens GN=CYP20A1 PE=1 SV=1	CYP20A1	0	13	1	1.1	0.353	0.86802	0.9981	8.98282e+06	4.43492e+06	7.84632e+06	5.37638e+06		metabolic process	membrane	catalytic activity;metal ion binding		Oxidation by Cytochrome P450; Metapathway biotransformation	Q6UW02	Cytochrome P450 20A1 OS=Homo sapiens GN=CYP20A1 PE=1 SV=1	0	12	1	CYP20A1	0.878	0.295	0.854601	0.727955	43.57	6.85	2.69082e+07	1.04135e+07	5.4418e+06	9.26467e+06		metabolic process	membrane	catalytic activity;metal ion binding	Metapathway biotransformation; Oxidation by Cytochrome P450
Q6NSW5	Putative protein FAM45B OS=Homo sapiens GN=FAM45BP PE=5 SV=1	FAM45B; FAM45BP	0.001	2	2	100	0.566	8.7e-17	0.981091	515856		845245	580166							Q6NSW5	Putative protein FAM45B OS=Homo sapiens GN=FAM45BP PE=5 SV=1	0	2	2	FAM45B; FAM45BP	0.299	0.204	0.089628	0.385971	11.23	2.92	1.64378e+06	3.06444e+06	224855	2.27597e+06
P50479	PDZ and LIM domain protein 4 OS=Homo sapiens GN=PDLIM4 PE=1 SV=2	PDLIM4	0	3	3	1.069	0.948	0.840274	0.773965	426817	175319	390522	268152				metal ion binding;protein binding			P50479	PDZ and LIM domain protein 4 OS=Homo sapiens GN=PDLIM4 PE=1 SV=2	0	3	3	PDLIM4		1.093		0.612809		27.97	4.56739e+06	2.04271e+06	2.03457e+06	2.27533e+06		cell organization and biogenesis	cytoplasm;cytoskeleton;nucleus;organelle lumen	metal ion binding;protein binding
A0A0M4FNU3	Fructose-bisphosphate aldolase (Fragment) OS=Homo sapiens GN=ALDOA PE=3 SV=1	ALDOA	0	17	1	0.886	0.383	0.744445	0.458831	953371593	3.60271e+08	3.54171e+08	2.43207e+08		cell organization and biogenesis;cellular homeostasis;metabolic process;regulation of biological process;transport	cytoskeleton;cytosol;extracellular;membrane;nucleus;organelle lumen	catalytic activity;protein binding;RNA binding		Glycolysis and Gluconeogenesis	A0A0M4FNU3	Fructose-bisphosphate aldolase (Fragment) OS=Homo sapiens GN=ALDOA PE=3 SV=1	0	17	1	ALDOA	0.726	0.586	0.977334	0.279546	26.45	22.96	8.92624e+08	3.7752e+08	5.28501e+08	2.82869e+08		cell organization and biogenesis;cellular homeostasis;metabolic process;regulation of biological process;transport	cytoskeleton;cytosol;extracellular;membrane;nucleus;organelle lumen	catalytic activity;protein binding;RNA binding	Glycolysis and Gluconeogenesis
P36405	ADP-ribosylation factor-like protein 3 OS=Homo sapiens GN=ARL3 PE=1 SV=2	ARL3	0	11	11	0.964	0.252	0.769291	0.802529	2.45371e+07	7.87086e+06	1.15455e+07	7.93052e+06		cell division;cell organization and biogenesis;cellular component movement;regulation of biological process;response to stimulus;transport	cytoplasm;cytoskeleton;Golgi;membrane;nucleus	catalytic activity;metal ion binding;nucleotide binding;protein binding;signal transducer activity			P36405	ADP-ribosylation factor-like protein 3 OS=Homo sapiens GN=ARL3 PE=1 SV=2	0	11	11	ARL3	1.043	0.363	0.978405	0.914506	58	7.65	2.51428e+07	1.14817e+07	8.67955e+06	1.19481e+07		cell division;cell organization and biogenesis;cellular component movement;regulation of biological process;response to stimulus;transport	cytoplasm;cytoskeleton;Golgi;membrane;nucleus	catalytic activity;metal ion binding;nucleotide binding;protein binding;signal transducer activity
P08567	Pleckstrin OS=Homo sapiens GN=PLEK PE=1 SV=3	PLEK	0.001	2	2					338932	274375	38598.5	26545.8		cell differentiation;cell organization and biogenesis;metabolic process;regulation of biological process;response to stimulus;transport	cytoplasm;cytosol;extracellular;membrane	protein binding		TYROBP Causal Network; Serotonin and anxiety; Serotonin and anxiety-related events	-1	-1	-1	-1	-1	-1	-1	-1	-1	-1	-1	-1	-1	-1	-1	-1	-1	-1	-1	-1	-1
O75817	Ribonuclease P protein subunit p20 OS=Homo sapiens GN=POP7 PE=1 SV=2	POP7	0	4	4	4.54	0.516	0.0119214	0.605671	2.58034e+07	1.61046e+07	1.92351e+07	1.32323e+07		metabolic process	cytoplasm;nucleus	catalytic activity;protein binding;RNA binding	RNA transport; Ribosome biogenesis in eukaryotes		-1	-1	-1	-1	-1	-1	-1	-1	-1	-1	-1	-1	-1	-1	-1	-1	-1	-1	-1	-1	-1
O94864	STAGA complex 65 subunit gamma OS=Homo sapiens GN=SUPT7L PE=1 SV=1	SUPT7L	0	4	4		0.245		0.679045	870199	426719	73034.8	50310.9		cell organization and biogenesis;metabolic process;regulation of biological process	nucleus	catalytic activity;protein binding			O94864	STAGA complex 65 subunit gamma OS=Homo sapiens GN=SUPT7L PE=1 SV=1	0	5	5	SUPT7L	0.01	0.01	9.83e-17	9.53e-17			3.16553e+06	1.67579e+06				cell organization and biogenesis;metabolic process;regulation of biological process	nucleus	catalytic activity;protein binding
H7BZQ7	Diablo homolog, mitochondrial (Fragment) OS=Homo sapiens GN=DIABLO PE=1 SV=1		0	3	1	1.003	0.28	0.804294	0.830696	1.06954e+07	4.34723e+06	3.71666e+06	2.56291e+06		cell death;metabolic process;regulation of biological process	mitochondrion			Nanomaterial induced apoptosis	H7BZQ7	Diablo homolog, mitochondrial (Fragment) OS=Homo sapiens GN=DIABLO PE=1 SV=1	0	3	1		0.631	0.267	0.579624	0.605255	16.12	5.23	1.13919e+07	1.28424e+07	1.85981e+06	4.7244e+06		cell death;metabolic process;regulation of biological process	mitochondrion		Nanomaterial induced apoptosis
Q96LW7-2	Isoform 2 of Caspase recruitment domain-containing protein 19 OS=Homo sapiens GN=CARD19	C9orf89; CARD19	0	6	6	1.435	0.671	0.959125	0.446332	1.40408e+07	3.95231e+06	1.00527e+07	6.93558e+06		regulation of biological process	cytosol;membrane;mitochondrion;nucleus	protein binding			Q96LW7-2	Isoform 2 of Caspase recruitment domain-containing protein 19 OS=Homo sapiens GN=CARD19	0	5	5	C9orf89; CARD19	1.748	0.82	0.622449	0.515343	65.05	67.24	1.45144e+07	8.92759e+06	1.20775e+07	1.74835e+07		regulation of biological process	cytosol;membrane;mitochondrion;nucleus	protein binding
P42025	Beta-centractin OS=Homo sapiens GN=ACTR1B PE=1 SV=1	ACTR1B	0	9	6	0.887	0.187	0.732426	0.520107	2.86846e+07	6.67951e+06	4.79247e+06	3.32337e+06		transport	cytoplasm;cytoskeleton;cytosol;extracellular;membrane;organelle lumen	nucleotide binding;protein binding			P42025	Beta-centractin OS=Homo sapiens GN=ACTR1B PE=1 SV=1	0	7	5	ACTR1B	0.75	0.357	0.716543	0.9017	67.35	15.26	2.467e+07	1.40948e+07	1.55313e+07	5.48978e+06		transport	cytoplasm;cytoskeleton;cytosol;extracellular;membrane;organelle lumen	nucleotide binding;protein binding
Q16881-7	Isoform 7 of Thioredoxin reductase 1, cytoplasmic OS=Homo sapiens GN=TXNRD1	TXNRD1	0	22	1	1.279	0.564	0.928955	0.162338	110093402	3.83259e+07	5.82249e+07	4.03998e+07		cellular homeostasis;metabolic process;regulation of biological process;response to stimulus	cytosol;mitochondrion	antioxidant activity;catalytic activity;nucleotide binding;protein binding		Selenium Metabolism and Selenoproteins; Oxidative Stress; Selenium Micronutrient Network; NRF2 pathway	Q16881-7	Isoform 7 of Thioredoxin reductase 1, cytoplasmic OS=Homo sapiens GN=TXNRD1	0	25	1	TXNRD1	0.574	0.397	0.481669	0.901029	27.5	11.75	107296164	6.98535e+07	4.02164e+07	4.11844e+07		cell proliferation;cellular homeostasis;metabolic process;regulation of biological process;response to stimulus	cytosol;mitochondrion	antioxidant activity;catalytic activity;nucleotide binding;protein binding	Selenium Micronutrient Network; NRF2 pathway; Selenium Metabolism and Selenoproteins; Oxidative Stress
Q13596	Sorting nexin-1 OS=Homo sapiens GN=SNX1 PE=1 SV=3	SNX1	0	9	7	1.127	0.478	0.883798	0.799703	1.57907e+07	2.87076e+06	5.39457e+06	3.74453e+06		cell organization and biogenesis;metabolic process;regulation of biological process;transport	cytoplasm;cytosol;endosome;Golgi;membrane;vacuole	protein binding	Endocytosis		Q13596	Sorting nexin-1 OS=Homo sapiens GN=SNX1 PE=1 SV=3	0	16	14	SNX1	1.174	0.512	0.99096	0.927831	61.39	19.55	2.79333e+07	6.98283e+06	8.73708e+06	9.50399e+06		cell organization and biogenesis;metabolic process;regulation of biological process;transport	cytoplasm;cytosol;endosome;Golgi;membrane;vacuole	protein binding
Q59FI4	Importin 4 variant (Fragment) OS=Homo sapiens PE=2 SV=1		0	26	26	1.058	0.278	0.881517	0.959418	7.76061e+07	1.5526e+07	2.92262e+07	2.0302e+07		transport	membrane	protein binding			-1	-1	-1	-1	-1	-1	-1	-1	-1	-1	-1	-1	-1	-1	-1	-1	-1	-1	-1	-1	-1
Q9BV68	E3 ubiquitin-protein ligase RNF126 OS=Homo sapiens GN=RNF126 PE=1 SV=1	RNF126	0	2	2	2.445	0.428	0.737949	0.975319	2.81579e+06	651436	934571	651815		metabolic process;regulation of biological process;response to stimulus;transport	cytoplasm;cytosol;nucleus	catalytic activity;metal ion binding;protein binding			Q9BV68	E3 ubiquitin-protein ligase RNF126 OS=Homo sapiens GN=RNF126 PE=1 SV=1	0	4	4	RNF126							1.20341e+06	420997	1.79501e+06	2.03122e+06		metabolic process;regulation of biological process;response to stimulus;transport	cytoplasm;cytosol;nucleus	catalytic activity;metal ion binding;protein binding
Q9BZE9-2	Isoform 2 of Tether containing UBX domain for GLUT4 OS=Homo sapiens GN=ASPSCR1	ASPSCR1	0	11	11	0.794	0.323	0.629183	0.9275	1.18805e+07	4.42271e+06	2.42347e+06	1.69093e+06		regulation of biological process;transport	cytosol;membrane	protein binding			Q9BZE9-2	Isoform 2 of Tether containing UBX domain for GLUT4 OS=Homo sapiens GN=ASPSCR1	0	13	13	ASPSCR1	0.84	0.45	0.791085	0.999224	48.94	13.39	1.39631e+07	6.56811e+06	5.82089e+06	2.40639e+06		regulation of biological process;transport	cytosol;membrane	protein binding
Q5VYS8	Terminal uridylyltransferase 7 OS=Homo sapiens GN=ZCCHC6 PE=1 SV=1	ZCCHC6	0.009	2	2	0.868	100	0.737749	7.1e-17		70778	424058	295974		metabolic process	cytoplasm;cytosol	catalytic activity;metal ion binding;RNA binding			-1	-1	-1	-1	-1	-1	-1	-1	-1	-1	-1	-1	-1	-1	-1	-1	-1	-1	-1	-1	-1
O75376	Nuclear receptor corepressor 1 OS=Homo sapiens GN=NCOR1 PE=1 SV=2	NCOR1	0	26	24	2.358	0.675	0.376277	0.411291	1.15202e+07	9.98331e+06	2.4812e+07	1.7319e+07		cell organization and biogenesis;metabolic process;regulation of biological process	cytosol;membrane;nucleus	DNA binding;protein binding	Endocrine resistance; Transcriptional misregulation in cancer; Thyroid hormone signaling pathway	Adipogenesis; Notch Signaling Pathway; Mecp2 and Associated Rett Syndrome; Androgen receptor signaling pathway; Ovarian Infertility Genes; Pathways Affected in Adenoid Cystic Carcinoma	O75376	Nuclear receptor corepressor 1 OS=Homo sapiens GN=NCOR1 PE=1 SV=2	0	27	25	NCOR1	2.357	0.935	0.272368	0.22301	89.08	43.22	5.55945e+07	2.28794e+07	1.68034e+07	2.92836e+07		cell organization and biogenesis;metabolic process;regulation of biological process	cytosol;membrane;nucleus	DNA binding;protein binding	Mecp2 and Associated Rett Syndrome; Androgen receptor signaling pathway; Ovarian Infertility Genes; Pathways Affected in Adenoid Cystic Carcinoma; Adipogenesis; Notch Signaling Pathway
Q96EB6	NAD-dependent protein deacetylase sirtuin-1 OS=Homo sapiens GN=SIRT1 PE=1 SV=2	SIRT1	0	3	3	2.664	0.729	0.70431	0.8951	458013	102344	303878	212367		cell communication;cell death;cell differentiation;cell organization and biogenesis;cellular homeostasis;development;metabolic process;regulation of biological process;response to stimulus	chromosome;cytoplasm;cytosol;membrane;mitochondrion;nucleus	catalytic activity;DNA binding;metal ion binding;nucleotide binding;protein binding	FoxO signaling pathway; Longevity regulating pathway; Amphetamine addiction; Longevity regulating pathway - multiple species; Glucagon signaling pathway; AMPK signaling pathway; MicroRNAs in cancer	Simplified Interaction Map Between LOXL4 and Oxidative Stress Pathway; NAD+ metabolism; Melatonin metabolism and effects; Sterol Regulatory Element-Binding Proteins (SREBP) signalling; Androgen receptor signaling pathway; NAD+ biosynthetic pathways; NAD metabolism, sirtuins and aging; SREBF and miR33 in cholesterol and lipid homeostasis; Energy Metabolism	Q96EB6	NAD-dependent protein deacetylase sirtuin-1 OS=Homo sapiens GN=SIRT1 PE=1 SV=2	0	3	3	SIRT1							650765	73190.7	2.19898e+06	7.69156e+06		cell communication;cell death;cell differentiation;cell organization and biogenesis;cellular homeostasis;development;metabolic process;regulation of biological process;response to stimulus	chromosome;cytoplasm;cytosol;membrane;mitochondrion;nucleus	catalytic activity;DNA binding;metal ion binding;nucleotide binding;protein binding	Melatonin metabolism and effects; Sterol Regulatory Element-Binding Proteins (SREBP) signalling; Androgen receptor signaling pathway; NAD+ biosynthetic pathways; NAD metabolism, sirtuins and aging; SREBF and miR33 in cholesterol and lipid homeostasis; Energy Metabolism; Simplified Interaction Map Between LOXL4 and Oxidative Stress Pathway; NAD+ metabolism
Q8N9Z2	Coiled-coil domain-containing protein 71L OS=Homo sapiens GN=CCDC71L PE=1 SV=2	CCDC71L	0	3	3	6.828	2.533	0.0177956	0.023456	1.11885e+06	3.88392e+06	3.30038e+06	2.30796e+06							Q8N9Z2	Coiled-coil domain-containing protein 71L OS=Homo sapiens GN=CCDC71L PE=1 SV=2	0	4	4	CCDC71L	6.225	3.91	0.0880455	0.0440377	42.02	68.13	1.90946e+06	2.41808e+06	2.42805e+06	3.55643e+06		metabolic process;regulation of biological process
Q16222-2	Isoform AGX1 of UDP-N-acetylhexosamine pyrophosphorylase OS=Homo sapiens GN=UAP1	UAP1	0	28	1	1.163	0.654	0.948061	0.0389256	2.54791e+08	9.13816e+07	1.51003e+08	105697772		metabolic process	cytosol;membrane	catalytic activity;protein binding			Q16222-2	Isoform AGX1 of UDP-N-acetylhexosamine pyrophosphorylase OS=Homo sapiens GN=UAP1	0	29	1	UAP1	0.497	0.455	0.344567	0.586276	14.62	12.41	3.69715e+08	1.61499e+08	9.56571e+07	5.77441e+07		metabolic process	cytosol;membrane	catalytic activity;protein binding
Q9H1B7	Interferon regulatory factor 2-binding protein-like OS=Homo sapiens GN=IRF2BPL PE=1 SV=1	IRF2BPL	0	8	5	2.673	0.763	0.527717	0.519319	5.16475e+06	1.36423e+06	4.22339e+06	2.96829e+06		regulation of biological process	nucleus	metal ion binding;protein binding			Q9H1B7	Interferon regulatory factor 2-binding protein-like OS=Homo sapiens GN=IRF2BPL PE=1 SV=1	0	10	7	IRF2BPL	3.963	2.148	0.313911	0.0737107	84.69	34.37	4.07933e+06	714154	6.82236e+06	5.26818e+06		regulation of biological process	nucleus	metal ion binding;protein binding
O43166	Signal-induced proliferation-associated 1-like protein 1 OS=Homo sapiens GN=SIPA1L1 PE=1 SV=4	SIPA1L1	0	5	5	1.364	0.825	0.983128	0.747356	700261	156244	1.88048e+06	1.32284e+06		cell organization and biogenesis;regulation of biological process;response to stimulus	cytoplasm;cytoskeleton;membrane	enzyme regulator activity;protein binding	Rap1 signaling pathway		O43166	Signal-induced proliferation-associated 1-like protein 1 OS=Homo sapiens GN=SIPA1L1 PE=1 SV=4	0	7	7	SIPA1L1	3.563	1.251	0.37628	0.699398	87.14	31.93	878230	228958	1.06281e+06	1.75585e+06		cell organization and biogenesis;regulation of biological process;response to stimulus	cytoplasm;cytoskeleton;membrane	enzyme regulator activity;protein binding
Q9NXR7	BRCA1-A complex subunit BRE OS=Homo sapiens GN=BRE PE=1 SV=2	BRE; BABAM2	0	5	5	0.916	0.192	0.769291	0.529198	1.06022e+07	6.51127e+06	9.08846e+06	6.39648e+06		cell death;cell division;cell organization and biogenesis;metabolic process;regulation of biological process;response to stimulus	cytoplasm;cytosol;nucleus	protein binding	Homologous recombination		Q9NXR7	BRCA1-A complex subunit BRE OS=Homo sapiens GN=BRE PE=1 SV=2	0	7	7	BRE; BABAM2	0.68	0.218	0.641683	0.447781	25.78	4.69	1.73522e+07	1.08155e+07	2.10018e+06	6.13043e+06		cell death;cell division;cell organization and biogenesis;metabolic process;regulation of biological process;response to stimulus	cytoplasm;cytosol;nucleus	protein binding
Q16222	UDP-N-acetylhexosamine pyrophosphorylase OS=Homo sapiens GN=UAP1 PE=1 SV=3	UAP1	0	28	1	1.165	0.651	0.937524	0.0404244	276880871	1.01957e+08	1.52056e+08	1.07019e+08		metabolic process	cytoplasm;cytosol;membrane	catalytic activity;protein binding	Metabolic pathways; Amino sugar and nucleotide sugar metabolism		Q16222	UDP-N-acetylhexosamine pyrophosphorylase OS=Homo sapiens GN=UAP1 PE=1 SV=3	0	29	1	UAP1	0.521	0.452	0.41691	0.56978	17.03	12.37	3.71516e+08	1.60985e+08	9.76049e+07	5.83211e+07		metabolic process	cytoplasm;cytosol;membrane	catalytic activity;protein binding
B2RBA0	cDNA, FLJ95388, highly similar to Homo sapiens step II splicing factor SLU7 (SLU7), mRNA OS=Homo sapiens PE=2 SV=1	SLU7	0	6	6	1.725	0.981	0.807544	0.133106	4.70044e+06	3.08648e+06	1.14931e+07	8.09068e+06		cell organization and biogenesis;metabolic process;response to stimulus;transport	cytoplasm;cytosol;membrane;nucleus;spliceosomal complex	catalytic activity;metal ion binding;protein binding;RNA binding			B2RBA0	cDNA, FLJ95388, highly similar to Homo sapiens step II splicing factor SLU7 (SLU7), mRNA OS=Homo sapiens PE=2 SV=1	0	7	7	SLU7	2.012	1.727	0.70864	0.276231	96.98	114.07	1.98497e+06	1.96141e+06	4.34382e+06	9.02131e+06		cell organization and biogenesis;metabolic process;response to stimulus;transport	cytoplasm;cytosol;membrane;nucleus;spliceosomal complex	catalytic activity;metal ion binding;protein binding;RNA binding
Q8IWV7	E3 ubiquitin-protein ligase UBR1 OS=Homo sapiens GN=UBR1 PE=1 SV=1	UBR1	0	3	3	1.85	0.582	0.769291	0.605959	1.39174e+07	3.25164e+06	1.18567e+07	8.35188e+06		metabolic process;regulation of biological process;response to stimulus	cytoplasm;cytosol;proteasome	catalytic activity;metal ion binding			Q8IWV7	E3 ubiquitin-protein ligase UBR1 OS=Homo sapiens GN=UBR1 PE=1 SV=1	0	6	6	UBR1	0.718	0.536	0.645158	0.951666	19.85	18.67	7.53257e+06	6.55462e+06	5.76011e+06	3.96923e+06		metabolic process;regulation of biological process;response to stimulus	cytoplasm;cytosol;proteasome	catalytic activity;metal ion binding;protein binding
S4R347	Formin-binding protein 1-like OS=Homo sapiens GN=FNBP1L PE=1 SV=1		0	3	3	0.775	0.913	0.666334	0.702904	1.842e+06	396353	778447	549537		transport		protein binding			S4R347	Formin-binding protein 1-like OS=Homo sapiens GN=FNBP1L PE=1 SV=1	0	3	3								227976	505732	732467	128650		transport		protein binding
H7C0S8	Uncharacterized protein (Fragment) OS=Homo sapiens PE=4 SV=2		0	3	3	0.868	0.81	0.754527	0.765022	1.62449e+06	868099	1.03661e+06	731801		metabolic process	cytoplasm	catalytic activity;nucleotide binding		Amino Acid metabolism	-1	-1	-1	-1	-1	-1	-1	-1	-1	-1	-1	-1	-1	-1	-1	-1	-1	-1	-1	-1	-1
Q15020	Squamous cell carcinoma antigen recognized by T-cells 3 OS=Homo sapiens GN=SART3 PE=1 SV=1	SART3	0	32	32	0.87	0.292	0.677119	0.909861	1.15366e+08	3.71366e+07	2.6329e+07	1.87054e+07		cell organization and biogenesis;cell proliferation;metabolic process;regulation of biological process	cytoplasm;nucleus	nucleotide binding;protein binding;RNA binding			Q15020	Squamous cell carcinoma antigen recognized by T-cells 3 OS=Homo sapiens GN=SART3 PE=1 SV=1	0	31	31	SART3	0.633	0.317	0.650299	0.958801	24.01	6.12	100285704	4.11673e+07	3.24296e+07	2.47471e+07		cell organization and biogenesis;cell proliferation;metabolic process;regulation of biological process	cytoplasm;nucleus	protein binding;RNA binding
B2R9G9	cDNA, FLJ94385, highly similar to Homo sapiens cofactor required for Sp1 transcriptional activation, subunit 7, 70kDa (CRSP7), mRNA OS=Homo sapiens PE=2 SV=1	MED26	0	4	4	1.57	0.561	0.956038	0.934114	2.34537e+06	248887	852644	605802		metabolic process;regulation of biological process	nucleus	DNA binding;protein binding			B2R9G9	cDNA, FLJ94385, highly similar to Homo sapiens cofactor required for Sp1 transcriptional activation, subunit 7, 70kDa (CRSP7), mRNA OS=Homo sapiens PE=2 SV=1	0	4	4	MED26	1.53	0.759	0.952383	0.964397	13.02	32.44	526782	202464	374098	1.46181e+06		metabolic process;regulation of biological process	nucleus	DNA binding;protein binding
U3KQB3	Casein kinase I isoform gamma-1 OS=Homo sapiens GN=CSNK1G1 PE=1 SV=1	CSNK1G1	0	4	2		1.559		0.398034	762185	347229	899317	639498		metabolic process;regulation of biological process;response to stimulus;transport	cytoplasm;cytosol;nucleus	catalytic activity;nucleotide binding;protein binding		Wnt Signaling Pathway Netpath	U3KQB3	Casein kinase I isoform gamma-1 OS=Homo sapiens GN=CSNK1G1 PE=1 SV=1	0	5	2	CSNK1G1	1.358	1.34	0.979468	0.531469	68.68	35	1.77467e+06	674733	2.27223e+06	1.50284e+06		metabolic process;regulation of biological process;response to stimulus;transport	cytoplasm;cytosol;nucleus	catalytic activity;nucleotide binding;protein binding	Wnt Signaling Pathway Netpath
H3BN01	Mannose-6-phosphate isomerase (Fragment) OS=Homo sapiens GN=MPI PE=1 SV=1		0	5	1	0.537	0.63	0.323258	0.842615	3.59394e+06	768413	1.74975e+06	1.24484e+06		metabolic process		catalytic activity;metal ion binding			-1	-1	-1	-1	-1	-1	-1	-1	-1	-1	-1	-1	-1	-1	-1	-1	-1	-1	-1	-1	-1
Q59FD4	Hexokinase 1 isoform HKI variant (Fragment) OS=Homo sapiens PE=2 SV=1	HK1	0	40	37	0.892	0.556	0.761324	0.0983856	3.46034e+08	1.91719e+08	2.29575e+08	1.63491e+08		cellular homeostasis;metabolic process;transport	cytosol;membrane;mitochondrion	catalytic activity;nucleotide binding;protein binding	HIF-1 signaling pathway; Neomycin, kanamycin and gentamicin biosynthesis; Amino sugar and nucleotide sugar metabolism; Central carbon metabolism in cancer; Starch and sucrose metabolism; Metabolic pathways; Carbon metabolism; Fructose and mannose metabolism; Galactose metabolism; Glycolysis / Gluconeogenesis; Insulin signaling pathway; Type II diabetes mellitus; Carbohydrate digestion and absorpt…	Cori Cycle; Photodynamic therapy-induced HIF-1 survival signaling; Glycolysis and Gluconeogenesis	Q59FD4	Hexokinase 1 isoform HKI variant (Fragment) OS=Homo sapiens PE=2 SV=1	0	41	35	HK1	0.692	0.635	0.909659	0.208984	30.99	28.08	4.38634e+08	3.0409e+08	2.77394e+08	2.04961e+08		cellular homeostasis;metabolic process;regulation of biological process	cytosol;membrane;mitochondrion	catalytic activity;nucleotide binding;protein binding	Cori Cycle; Photodynamic therapy-induced HIF-1 survival signaling; Glycolysis and Gluconeogenesis
Q96EH3	Mitochondrial assembly of ribosomal large subunit protein 1 OS=Homo sapiens GN=MALSU1 PE=1 SV=1	MALSU1	0	4	4	2.516	0.418	0.583652	0.987936	5.63147e+06	2.23781e+06	4.53549e+06	3.23212e+06	Deamidated [R79]	regulation of biological process	cytosol;mitochondrion;organelle lumen	protein binding			Q96EH3	Mitochondrial assembly of ribosomal large subunit protein 1 OS=Homo sapiens GN=MALSU1 PE=1 SV=1	0	3	3	MALSU1	1.009	0.422	0.930787	0.863876	118.63	10.02	5.29445e+06	6.24444e+06	670052	2.30039e+06		regulation of biological process	cytosol;mitochondrion;organelle lumen	protein binding
Q9NR45	Sialic acid synthase OS=Homo sapiens GN=NANS PE=1 SV=2	NANS	0	7	7	0.822	0.234	0.676424	0.756184	3.59462e+07	7.47685e+06	6.74151e+06	4.80737e+06		metabolic process	cytoplasm;cytosol	catalytic activity	Amino sugar and nucleotide sugar metabolism; Metabolic pathways		Q9NR45	Sialic acid synthase OS=Homo sapiens GN=NANS PE=1 SV=2	0	9	9	NANS	0.538	0.268	0.341349	0.665949	8.27	4.34	3.28329e+07	1.46173e+07	8.49884e+06	6.8329e+06		metabolic process	cytoplasm;cytosol	catalytic activity
P09104	Gamma-enolase OS=Homo sapiens GN=ENO2 PE=1 SV=3	ENO2	0	15	12	1.147	2.993	0.806795	3.21e-09	7.10271e+08	1.95592e+08	2.4271e+08	1.73132e+08		metabolic process	cytoplasm;cytosol;membrane	catalytic activity;metal ion binding;protein binding	Biosynthesis of amino acids; Carbon metabolism; Metabolic pathways; Glycolysis / Gluconeogenesis; RNA degradation; HIF-1 signaling pathway	Glycolysis and Gluconeogenesis	P09104	Gamma-enolase OS=Homo sapiens GN=ENO2 PE=1 SV=3	0	16	12	ENO2	0.69	3.545	0.904626	1.15e-07	61	112.27	7.99488e+08	4.21984e+08	398400517	254365608		metabolic process	cytoplasm;cytosol;membrane	catalytic activity;metal ion binding;protein binding	Glycolysis and Gluconeogenesis
P49903	Selenide, water dikinase 1 OS=Homo sapiens GN=SEPHS1 PE=1 SV=2	SEPHS1	0	5	5	1.01	0.251	0.806795	0.671076	7.62292e+06	937496	1.60123e+06	1.14327e+06		metabolic process	cytoplasm;membrane;nucleus	catalytic activity;nucleotide binding;protein binding	Selenocompound metabolism; Metabolic pathways		P49903	Selenide, water dikinase 1 OS=Homo sapiens GN=SEPHS1 PE=1 SV=2	0	6	6	SEPHS1	0.263	0.231	0.0780945	0.45558	5.59	1.51	1.02249e+07	2.49999e+06	1.95046e+06	715342		metabolic process	cytoplasm;membrane;nucleus	catalytic activity;nucleotide binding;protein binding
Q2TAL8	Glutamine-rich protein 1 OS=Homo sapiens GN=QRICH1 PE=1 SV=1	QRICH1	0	3	3		0.457		0.956156	890113	651244	522429	373535		cell organization and biogenesis;development;regulation of biological process	cytoplasm	DNA binding;protein binding			Q2TAL8	Glutamine-rich protein 1 OS=Homo sapiens GN=QRICH1 PE=1 SV=1	0	3	3	QRICH1	1.631	0.986	0.890993	0.836128	55.26	87.55	701786	778220	747176	2.38575e+06		cell organization and biogenesis;development;regulation of biological process	cytoplasm	DNA binding;protein binding
O60870	DNA/RNA-binding protein KIN17 OS=Homo sapiens GN=KIN PE=1 SV=2	KIN	0	3	3	1.128	0.304	0.866297	0.977921	4.07898e+07	3.56009e+06	3.98398e+06	2.84923e+06		metabolic process;response to stimulus	cytoplasm;nucleus	DNA binding;metal ion binding;RNA binding			O60870	DNA/RNA-binding protein KIN17 OS=Homo sapiens GN=KIN PE=1 SV=2	0.001	3	3	KIN	3.438	0.715	0.395179	0.977421	31.33	3.15	402394	123228	1.40776e+06	1.98364e+06		metabolic process;response to stimulus	cytoplasm;nucleus	DNA binding;metal ion binding;protein binding;RNA binding
Q9NYL2	Mitogen-activated protein kinase kinase kinase MLT OS=Homo sapiens GN=ZAK PE=1 SV=3	ZAK; MAP3K20	0	5	5	1.713		0.905098		97790.8	275241	858246	614564		cell death;cell differentiation;cell organization and biogenesis;cell proliferation;metabolic process;regulation of biological process;response to stimulus	cytoplasm;cytosol;nucleus	catalytic activity;metal ion binding;nucleotide binding;protein binding;RNA binding;signal transducer activity	MAPK signaling pathway; Tight junction	MAPK Signaling Pathway	Q9NYL2	Mitogen-activated protein kinase kinase kinase MLT OS=Homo sapiens GN=ZAK PE=1 SV=3	0	4	4	ZAK; MAP3K20	1.59	0.403	0.948003	0.788514	64.59	13.59	572024	410239	391102	422530		cell death;cell differentiation;cell organization and biogenesis;cell proliferation;metabolic process;regulation of biological process;response to stimulus	cytoplasm;cytosol;nucleus	catalytic activity;metal ion binding;nucleotide binding;protein binding;RNA binding;signal transducer activity	MAPK Signaling Pathway
Q96BH1	E3 ubiquitin-protein ligase RNF25 OS=Homo sapiens GN=RNF25 PE=1 SV=1	RNF25	0.002	2	2	100	100	8.7e-17	7.1e-17			844748	605711		metabolic process;regulation of biological process	cytosol;nucleus	catalytic activity;metal ion binding;protein binding		Tryptophan metabolism	Q96BH1	E3 ubiquitin-protein ligase RNF25 OS=Homo sapiens GN=RNF25 PE=1 SV=1	0.002	2	2	RNF25	1.362	0.511	0.997125	0.910608	49.9	3.14	1.69982e+06	773895	363937	172593		metabolic process;regulation of biological process	cytosol;nucleus	catalytic activity;metal ion binding;protein binding	Tryptophan metabolism
J3K000	PEPD protein OS=Homo sapiens GN=PEPD PE=2 SV=1	PEPD	0	12	12	1.084	0.243	0.874186	0.642059	8.15902e+06	1.24284e+06	1.77034e+06	1.27006e+06		metabolic process		catalytic activity;metal ion binding;protein binding			J3K000	PEPD protein OS=Homo sapiens GN=PEPD PE=2 SV=1	0	11	11	PEPD	0.732	0.409	0.723613	0.909114	33.49	7.4	1.21018e+07	4.32737e+06	2.9708e+06	3.27675e+06		metabolic process		catalytic activity;metal ion binding;protein binding
A0A024R571	EH domain-containing protein 1 OS=Homo sapiens GN=EHD1 PE=1 SV=1	EHD1	0	22	16	0.889	0.357	0.723234	0.820757	4.94188e+07	1.74567e+07	2.03192e+07	1.46105e+07		cell organization and biogenesis;coagulation;regulation of biological process;response to stimulus;transport	endosome;membrane	metal ion binding;nucleotide binding;protein binding		Insulin Signaling	A0A024R571	EH domain-containing protein 1 OS=Homo sapiens GN=EHD1 PE=1 SV=1	0	25	20	EHD1	0.937	0.389	0.952173	0.980799	83.39	7.69	4.92552e+07	2.47314e+07	2.00821e+07	2.55774e+07		cell organization and biogenesis;coagulation;regulation of biological process;response to stimulus;transport	endosome;membrane	metal ion binding;nucleotide binding;protein binding	Insulin Signaling
Q86VV8	Rotatin OS=Homo sapiens GN=RTTN PE=1 SV=3	RTTN	0	4	3	0.807	0.08	0.639716	0.044739	6.1618e+06	4.67805e+06	548540	394987		cell organization and biogenesis;development	cytoplasm;cytoskeleton				-1	-1	-1	-1	-1	-1	-1	-1	-1	-1	-1	-1	-1	-1	-1	-1	-1	-1	-1	-1	-1
P02768	Serum albumin OS=Homo sapiens GN=ALB PE=1 SV=2	ALB	0	28	28	0.09	0.065	8.7e-17	0.0120682	2.88004e+08	268327743	2.50445e+07	1.80339e+07		cell communication;cell organization and biogenesis;metabolic process;regulation of biological process;response to stimulus;transport	cytoplasm;endoplasmic reticulum;extracellular;Golgi;nucleus;organelle lumen	antioxidant activity;catalytic activity;DNA binding;metal ion binding;protein binding	Thyroid hormone synthesis	Folate Metabolism; Vitamin B12 Metabolism; Selenium Micronutrient Network	-1	-1	-1	-1	-1	-1	-1	-1	-1	-1	-1	-1	-1	-1	-1	-1	-1	-1	-1	-1	-1
Q14790-9	Isoform 9 of Caspase-8 OS=Homo sapiens GN=CASP8	CASP8	0	11	11	1.116	0.526	0.872275	0.666109	2.61418e+07	9.13643e+06	1.40085e+07	1.01018e+07		cell death;cell differentiation;cell organization and biogenesis;metabolic process;regulation of biological process;response to stimulus	cytoskeleton;cytosol;membrane;mitochondrion	catalytic activity;protein binding		Integrated Breast Cancer Pathway; Parkin-Ubiquitin Proteasomal System pathway; Nucleotide-binding Oligomerization Domain (NOD) pathway; TNF related weak inducer of apoptosis (TWEAK) Signaling Pathway; Apoptosis Modulation by HSP70; Fas Ligand (FasL) pathway and Stress induction of Heat Shock Proteins (HSP) regulation; TNF alpha Signaling Pathway; RIG-I-like Receptor Signaling; Nanomaterial induce…	Q14790-9	Isoform 9 of Caspase-8 OS=Homo sapiens GN=CASP8	0	12	12	CASP8	1.216	0.846	0.952462	0.368089	58.17	31.64	3.93838e+07	1.8091e+07	2.69368e+07	2.03135e+07		cell death;cell differentiation;cell organization and biogenesis;metabolic process;regulation of biological process;response to stimulus	cytoskeleton;cytosol;membrane;mitochondrion	catalytic activity;protein binding	Apoptosis Modulation by HSP70; Fas Ligand (FasL) pathway and Stress induction of Heat Shock Proteins (HSP) regulation; TNF alpha Signaling Pathway; RIG-I-like Receptor Signaling; Nanomaterial induced apoptosis; Alzheimers Disease; miRNA Regulation of DNA Damage Response; AGE/RAGE pathway; DNA Damage Response; Regulation of toll-like receptor signaling pathway; MAPK Signaling Pathway; Apoptosis; T…
Q96G03	Phosphoglucomutase-2 OS=Homo sapiens GN=PGM2 PE=1 SV=4	PGM2	0	13	13	0.877	0.426	0.695259	0.856083	1.80265e+07	1.82221e+07	5.41046e+06	3.91019e+06		metabolic process;transport	cytoplasm;cytosol;extracellular;organelle lumen	catalytic activity;metal ion binding;protein binding	Metabolic pathways; Starch and sucrose metabolism; Glycolysis / Gluconeogenesis; Purine metabolism; Amino sugar and nucleotide sugar metabolism; Pentose phosphate pathway; Galactose metabolism	Glucuronidation	Q96G03	Phosphoglucomutase-2 OS=Homo sapiens GN=PGM2 PE=1 SV=4	0	10	10	PGM2	0.32	0.423	0.0626707	0.976225	9.04	17.34	1.65038e+07	8.08408e+06	7.08255e+06	3.35674e+06		metabolic process;transport	cytoplasm;cytosol;extracellular;organelle lumen	catalytic activity;metal ion binding;protein binding	Glucuronidation
Q8NFC6	Biorientation of chromosomes in cell division protein 1-like 1 OS=Homo sapiens GN=BOD1L1 PE=1 SV=2	BOD1L1	0	37	35	1.494	0.547	0.827215	0.38845	3.18868e+07	1.34768e+07	3.11429e+07	2.25237e+07		metabolic process;response to stimulus	chromosome				Q8NFC6	Biorientation of chromosomes in cell division protein 1-like 1 OS=Homo sapiens GN=BOD1L1 PE=1 SV=2	0	38	38	BOD1L1	1.7	0.82	0.587439	0.50172	76.36	56.11	2.08105e+07	1.42497e+07	2.91625e+07	3.82346e+07		metabolic process;response to stimulus	chromosome
A0A0M4G3H8	Amylo-alpha-1, 6-glucosidase, 4-alpha-glucanotransferaseprovided OS=Homo sapiens GN=AGL PE=4 SV=1	AGL	0	6	6	0.774	0.731	0.672338	0.765022	2.38936e+06	798844	1.00131e+06	727034		metabolic process;response to stimulus;transport	cytoplasm;cytosol;endoplasmic reticulum;extracellular;nucleus;organelle lumen	catalytic activity;protein binding		Glycogen Metabolism	A0A0M4G3H8	Amylo-alpha-1, 6-glucosidase, 4-alpha-glucanotransferaseprovided OS=Homo sapiens GN=AGL PE=4 SV=1	0	8	8	AGL	1.683	0.32	0.901441	0.698947	69.08	5.89	1.45366e+06	1.62521e+06	291898	2.76924e+06		metabolic process;response to stimulus;transport	cytoplasm;cytosol;endoplasmic reticulum;extracellular;nucleus;organelle lumen	catalytic activity;protein binding	Glycogen Metabolism
Q92541	RNA polymerase-associated protein RTF1 homolog OS=Homo sapiens GN=RTF1 PE=1 SV=4	RTF1	0	8	8	1.584	0.409	0.893239	0.914294	8.27553e+06	2.08217e+06	1.23235e+07	8.94936e+06		cell organization and biogenesis;metabolic process;regulation of biological process;response to stimulus	nucleus	DNA binding;protein binding;RNA binding		Endoderm Differentiation	Q92541	RNA polymerase-associated protein RTF1 homolog OS=Homo sapiens GN=RTF1 PE=1 SV=4	0	9	9	RTF1	2.047	1.059	0.723613	0.255579	63.27	78.02	1.44003e+07	586235	1.05024e+07	6.59983e+06		cell organization and biogenesis;metabolic process;regulation of biological process;response to stimulus	nucleus	DNA binding;protein binding;RNA binding	Endoderm Differentiation
O75665	Oral-facial-digital syndrome 1 protein OS=Homo sapiens GN=OFD1 PE=1 SV=1	OFD1	0	5	5	2.591	1.493	0.636633	0.40746	358405	209231	1.01656e+06	738314		cell organization and biogenesis;cellular component movement	cytoplasm;cytoskeleton;cytosol;membrane;nucleus	protein binding			O75665	Oral-facial-digital syndrome 1 protein OS=Homo sapiens GN=OFD1 PE=1 SV=1	0	4	4	OFD1	100	100	9.83e-17	9.53e-17					1.29122e+06	571557		cell organization and biogenesis;cellular component movement;regulation of biological process	cytoplasm;cytoskeleton;cytosol;membrane;nucleus	protein binding
P17032	Zinc finger protein 37A OS=Homo sapiens GN=ZNF37A PE=2 SV=3	ZNF37A	0	3	2	3.874	100	0.397467	7.1e-17		49373.8	34478.5	25050.1		metabolic process;regulation of biological process	nucleus	DNA binding;metal ion binding			-1	-1	-1	-1	-1	-1	-1	-1	-1	-1	-1	-1	-1	-1	-1	-1	-1	-1	-1	-1	-1
B4DYR8	cDNA FLJ56473, highly similar to Zinc finger and BTB domain-containing protein 38 OS=Homo sapiens PE=2 SV=1	ZBTB38	0.001	2	2	100	100	8.7e-17	7.1e-17			2.04023e+06	1.48444e+06		metabolic process;regulation of biological process;response to stimulus	chromosome;nucleus	DNA binding;metal ion binding;nucleotide binding;protein binding			B4DYR8	cDNA FLJ56473, highly similar to Zinc finger and BTB domain-containing protein 38 OS=Homo sapiens PE=2 SV=1	0	11	11	ZBTB38	4.517	2.463	0.0792616	0.340151	122.79	104.95	1.21688e+06	1.54558e+06	1.33107e+06	1.14634e+07		metabolic process;regulation of biological process;response to stimulus	chromosome;nucleus	DNA binding;metal ion binding;nucleotide binding;protein binding
O75886	Signal transducing adapter molecule 2 OS=Homo sapiens GN=STAM2 PE=1 SV=1	STAM2	0	7	5	1.633	0.552	0.84107	0.670506	8.78298e+06	3.07678e+06	1.31878e+07	9.60193e+06		cell communication;cell organization and biogenesis;metabolic process;regulation of biological process;response to stimulus;transport	cytoplasm;cytosol;endosome;membrane	protein binding	Endocytosis; Jak-STAT signaling pathway	EGF/EGFR Signaling Pathway	O75886	Signal transducing adapter molecule 2 OS=Homo sapiens GN=STAM2 PE=1 SV=1	0	6	5	STAM2	1.176	0.654	0.98141	0.947354	106.16	19.22	3.54226e+06	5.83581e+06	2.31918e+06	7.2141e+06		cell communication;cell organization and biogenesis;metabolic process;regulation of biological process;response to stimulus;transport	cytoplasm;cytosol;endosome;membrane	protein binding	EGF/EGFR Signaling Pathway
Q8TD30	Alanine aminotransferase 2 OS=Homo sapiens GN=GPT2 PE=1 SV=1	GPT2	0	20	20	2.317	2.648	0.108772	1.83e-06	2.83405e+07	2.86205e+07	6.83963e+07	4.98248e+07		metabolic process	mitochondrion;organelle lumen	catalytic activity	Biosynthesis of amino acids; Arginine biosynthesis; Metabolic pathways; Alanine, aspartate and glutamate metabolism; 2-Oxocarboxylic acid metabolism; Carbon metabolism	Amino Acid metabolism	Q8TD30	Alanine aminotransferase 2 OS=Homo sapiens GN=GPT2 PE=1 SV=1	0	17	17	GPT2	1.65	2.535	0.493535	0.000337233	50.42	66.76	3.01866e+07	3.12763e+07	6.93302e+07	4.07405e+07		metabolic process	mitochondrion;organelle lumen	catalytic activity	Amino Acid metabolism
P37275-2	Isoform 2 of Zinc finger E-box-binding homeobox 1 OS=Homo sapiens GN=ZEB1	ZEB1	0	13	13	4.165	1.188	0.132356	0.148075	5.65708e+06	1.19052e+06	5.51333e+06	4.02031e+06		cell proliferation;metabolic process;regulation of biological process;response to stimulus	cytosol;nucleus	DNA binding;metal ion binding;protein binding		Hypertrophy Model; Hypoxia-mediated EMT and Stemness; TGF-beta Signaling Pathway	P37275-2	Isoform 2 of Zinc finger E-box-binding homeobox 1 OS=Homo sapiens GN=ZEB1	0	12	12	ZEB1	3.185	1.166	0.28456	0.561053	52.94	50.88	1.92244e+06	3.54098e+06	3.53871e+06	4.65702e+06		cell proliferation;metabolic process;regulation of biological process;response to stimulus	cytosol;nucleus	DNA binding;metal ion binding;protein binding	Hypertrophy Model; Hypoxia-mediated EMT and Stemness; TGF-beta Signaling Pathway
Q7RTP6	[F-actin]-methionine sulfoxide oxidase MICAL3 OS=Homo sapiens GN=MICAL3 PE=1 SV=2	MICAL3	0	10	10	1.54	0.452	0.957618	0.947196	2.20943e+06	2.01808e+06	7.36381e+06	5.3825e+06		cell division;cell organization and biogenesis;metabolic process;transport	cytoplasm;cytoskeleton;cytosol;membrane;nucleus	catalytic activity;metal ion binding;nucleotide binding;protein binding			Q7RTP6	[F-actin]-methionine sulfoxide oxidase MICAL3 OS=Homo sapiens GN=MICAL3 PE=1 SV=2	0	9	9	MICAL3	1.294	0.599	0.994793	0.976225	16.2	19.17	3.22676e+06	1.18878e+06	3.39842e+06	1.78436e+06		cell division;cell organization and biogenesis;metabolic process;transport	cytoplasm;cytoskeleton;cytosol;membrane;nucleus	catalytic activity;metal ion binding;nucleotide binding;protein binding
Q9HBM0	Vezatin OS=Homo sapiens GN=VEZT PE=1 SV=3	VEZT	0	7	7	0.969	1.227	0.806795	0.428595	1.84453e+06	1.86749e+06	1.37297e+06	1.00369e+06			cytosol;membrane;nucleus	protein binding			Q9HBM0	Vezatin OS=Homo sapiens GN=VEZT PE=1 SV=3	0	11	1	VEZT	0.931	0.535	0.867575	0.954064	71.17	25.7	8.68404e+06	4.67802e+06	4.33345e+06	4.63718e+06			cytosol;membrane;nucleus	protein binding
Q9Y6D0	Selenoprotein K OS=Homo sapiens GN=SELK PE=1 SV=3	SELK; SELENOK	0	3	3	9.264	3.711	0.00934919	0.0519933	213228	92617.1	1.15547e+06	846134		cell differentiation;cellular homeostasis;metabolic process;regulation of biological process;response to stimulus;transport	endoplasmic reticulum;Golgi;membrane	protein binding		Selenium Micronutrient Network; Selenium Metabolism and Selenoproteins	Q9Y6D0	Selenoprotein K OS=Homo sapiens GN=SELK PE=1 SV=3	0	3	3	SELK; SELENOK	4.945	1.977	0.272591	0.459326	0	39.05	2.02107e+06	116212	463335	6945.01		cell differentiation;cellular homeostasis;metabolic process;regulation of biological process;response to stimulus;transport	endoplasmic reticulum;Golgi;membrane	protein binding	Selenium Metabolism and Selenoproteins; Selenium Micronutrient Network
Q9BRS0	Ribosomal protein S6 kinase OS=Homo sapiens GN=RPS6KB2 PE=2 SV=3	RPS6KB2	0.001	2	1	0.73	0.914	0.614282	0.75735	971341	947735	1.00493e+06	738597		metabolic process;regulation of biological process;response to stimulus	cytoplasm;nucleus	catalytic activity;nucleotide binding		Angiopoietin Like Protein 8 Regulatory Pathway; Insulin Signaling; IL-5 Signaling Pathway; Follicle Stimulating Hormone (FSH) signaling pathway; Cytoplasmic Ribosomal Proteins; IL-2 Signaling Pathway	-1	-1	-1	-1	-1	-1	-1	-1	-1	-1	-1	-1	-1	-1	-1	-1	-1	-1	-1	-1	-1
A0A0K2BMD8	Mutant hemoglobin alpha 2 globin chain OS=Homo sapiens GN=HBA2 PE=3 SV=1	HBA2	0	4	1	0.107	0.15	7.53e-07	0.302974	2.46756e+07	1.32697e+07	497922	366584		cell organization and biogenesis;metabolic process;regulation of biological process;response to stimulus;transport	cytosol;extracellular;membrane;organelle lumen	antioxidant activity;catalytic activity;metal ion binding;protein binding;transporter activity			A0A0K2BMD8	Mutant hemoglobin alpha 2 globin chain OS=Homo sapiens GN=HBA2 PE=3 SV=1	0	4	4	HBA2	0.01	0.071	9.83e-17	0.00833553		0.44	6.80526e+06	3.82167e+06	175980			cell organization and biogenesis;metabolic process;regulation of biological process;response to stimulus;transport	cytosol;extracellular;membrane;organelle lumen	antioxidant activity;catalytic activity;metal ion binding;protein binding;transporter activity
A0A024R529	Dihydroxyacetone kinase 2 homolog (Yeast), isoform CRA_a OS=Homo sapiens GN=DAK PE=4 SV=1	DAK; TKFC	0	7	7	0.513	0.339	0.132149	0.969763	1.19383e+07	1.14418e+07	4.32458e+06	3.18673e+06		defense response;metabolic process;regulation of biological process;response to stimulus	cytosol;nucleus	catalytic activity;metal ion binding;nucleotide binding;protein binding			A0A024R529	Dihydroxyacetone kinase 2 homolog (Yeast), isoform CRA_a OS=Homo sapiens GN=DAK PE=4 SV=1	0	7	7	DAK; TKFC	1.143	0.603	0.92665	0.89706	46.75	30.82	1.065e+07	1.25828e+06	6.05725e+06	3.3885e+06		defense response;metabolic process;regulation of biological process;response to stimulus	cytosol;nucleus	catalytic activity;metal ion binding;nucleotide binding;protein binding
P50570	Dynamin-2 OS=Homo sapiens GN=DNM2 PE=1 SV=2	DNM2	0	33	33	1.168	0.318	0.9748	0.869378	6.84247e+07	2.33271e+07	3.00882e+07	2.21807e+07		cell organization and biogenesis;metabolic process;regulation of biological process;response to stimulus;transport	cytoplasm;cytoskeleton;cytosol;endosome;Golgi;membrane;nucleus	catalytic activity;nucleotide binding;protein binding	Fc gamma R-mediated phagocytosis; Endocrine and other factor-regulated calcium reabsorption; Endocytosis; Synaptic vesicle cycle; Bacterial invasion of epithelial cells; Phospholipase D signaling pathway	Synaptic Vesicle Pathway	P50570	Dynamin-2 OS=Homo sapiens GN=DNM2 PE=1 SV=2	0	32	32	DNM2	0.945	0.382	0.960363	0.950127	44.87	8.14	8.07043e+07	2.65712e+07	3.07722e+07	2.37358e+07		cell organization and biogenesis;metabolic process;regulation of biological process;response to stimulus;transport	cytoplasm;cytoskeleton;cytosol;endosome;Golgi;membrane;nucleus	catalytic activity;nucleotide binding;protein binding	Synaptic Vesicle Pathway
Q59GW4	Tensin 3 variant (Fragment) OS=Homo sapiens PE=2 SV=1	TNS3	0	14	1	1.505	0.482	0.916994	0.788704	1.02667e+07	4.86155e+06	9.00307e+06	6.64402e+06		cellular component movement;regulation of biological process;response to stimulus	cytosol	protein binding			Q59GW4	Tensin 3 variant (Fragment) OS=Homo sapiens PE=2 SV=1	0	18	2	TNS3	2.52	0.515	0.371818	0.98605	60.19	19.58	7.57719e+06	5.2892e+06	3.16312e+06	1.14758e+07		cellular component movement;regulation of biological process;response to stimulus	cytosol	protein binding
Q8IXZ2	Zinc finger CCCH domain-containing protein 3 OS=Homo sapiens GN=ZC3H3 PE=1 SV=3	ZC3H3	0.001	3	3	2.87	0.653	0.544326	0.885998	1.3077e+06	203926	918224	678593		metabolic process;regulation of biological process;transport	nucleus	catalytic activity;DNA binding;metal ion binding;protein binding;RNA binding			-1	-1	-1	-1	-1	-1	-1	-1	-1	-1	-1	-1	-1	-1	-1	-1	-1	-1	-1	-1	-1
Q16881	Thioredoxin reductase 1, cytoplasmic OS=Homo sapiens GN=TXNRD1 PE=1 SV=3	TXNRD1	0	24	3	1.38	0.552	0.820597	0.190842	1.22509e+08	3.98757e+07	6.48651e+07	4.79881e+07		cellular homeostasis;metabolic process;regulation of biological process;response to stimulus;transport	cytoplasm;cytosol;mitochondrion;nucleus	antioxidant activity;catalytic activity;nucleotide binding;protein binding	Pyrimidine metabolism; Selenocompound metabolism	Oxidative Stress; Selenium Micronutrient Network; Selenium Metabolism and Selenoproteins; NRF2 pathway	Q16881	Thioredoxin reductase 1, cytoplasmic OS=Homo sapiens GN=TXNRD1 PE=1 SV=3	0	27	3	TXNRD1	0.587	0.403	0.517153	0.875388	28.92	11.33	1.21506e+08	7.94203e+07	4.32541e+07	4.56066e+07		cell proliferation;cellular homeostasis;metabolic process;regulation of biological process;response to stimulus;transport	cytoplasm;cytosol;mitochondrion;nucleus	antioxidant activity;catalytic activity;nucleotide binding;protein binding	Oxidative Stress; Selenium Micronutrient Network; Selenium Metabolism and Selenoproteins; NRF2 pathway
O95486	Protein transport protein Sec24A OS=Homo sapiens GN=SEC24A PE=1 SV=2	SEC24A	0	8	7	1.248	0.724	0.946972	0.673734	3.93807e+06	1.59676e+06	2.94942e+06	2.18607e+06		cell organization and biogenesis;regulation of biological process;transport	cytoplasm;cytosol;endoplasmic reticulum;Golgi;membrane	metal ion binding;protein binding	Protein processing in endoplasmic reticulum	Sterol Regulatory Element-Binding Proteins (SREBP) signalling	O95486	Protein transport protein Sec24A OS=Homo sapiens GN=SEC24A PE=1 SV=2	0	4	4	SEC24A	0.927	0.651	0.832449	0.954557	65.8	7.02	1.61012e+06	838362	2.4841e+06	1.69181e+06		cell organization and biogenesis;regulation of biological process;transport	cytoplasm;cytosol;endoplasmic reticulum;membrane	metal ion binding;protein binding	Sterol Regulatory Element-Binding Proteins (SREBP) signalling
A0A024QZR3	Protein pelota homolog OS=Homo sapiens GN=hCG_2002731 PE=3 SV=1	PELO	0	8	8	1.335	0.733	0.987794	0.703438	3.43768e+06	1.38375e+06	1.49368e+06	1.10763e+06		cell division;cell organization and biogenesis;cell proliferation;metabolic process;regulation of biological process	cytoplasm;nucleus	catalytic activity;metal ion binding;protein binding		Focal Adhesion	A0A024QZR3	Protein pelota homolog OS=Homo sapiens GN=hCG_2002731 PE=3 SV=1	0	9	9	PELO	1.098	0.81	0.896011	0.68068	98.6	37.25	5.87058e+06	1.28219e+06	5.89764e+06	3.47832e+06		cell division;cell organization and biogenesis;cell proliferation;metabolic process;regulation of biological process	cytoplasm;nucleus	catalytic activity;metal ion binding;protein binding	Focal Adhesion
Q14CX7	N-alpha-acetyltransferase 25, NatB auxiliary subunit OS=Homo sapiens GN=NAA25 PE=1 SV=1	NAA25	0	12	12	1.544	1.058	0.951908	0.192161	7.73265e+06	2.53345e+06	4.97405e+06	3.68863e+06		metabolic process	cytoplasm;cytosol;Golgi	catalytic activity;protein binding			Q14CX7	N-alpha-acetyltransferase 25, NatB auxiliary subunit OS=Homo sapiens GN=NAA25 PE=1 SV=1	0	15	15	NAA25	0.272	0.16	0.0448853	0.206725	3.87	1.82	1.0778e+07	8.69718e+06	589623	1.04112e+06		metabolic process	cytoplasm;cytosol;Golgi	catalytic activity;protein binding
Q9BRQ8	Apoptosis-inducing factor 2 OS=Homo sapiens GN=AIFM2 PE=1 SV=1	AIFM2	0	7	7	1.539	0.374	0.960811	0.991799	8.39205e+06	2.99761e+06	6.28822e+06	4.67086e+06		cell death;cell organization and biogenesis;metabolic process;regulation of biological process	cytoplasm;cytosol;membrane;mitochondrion	catalytic activity;DNA binding;nucleotide binding		Apoptosis Modulation and Signaling	Q9BRQ8	Apoptosis-inducing factor 2 OS=Homo sapiens GN=AIFM2 PE=1 SV=1	0	11	11	AIFM2	1.173	0.444	0.98141	0.993639	40.8	4.91	1.87482e+07	5.10056e+06	5.66321e+06	4.82169e+06		cell death;cell organization and biogenesis;metabolic process;regulation of biological process	cytoplasm;cytosol;membrane;mitochondrion	catalytic activity;DNA binding;nucleotide binding	Apoptosis Modulation and Signaling
Q86WV7	CCDC43 protein OS=Homo sapiens GN=CCDC43 PE=1 SV=1	CCDC43	0	4	4	1.28	0.897	0.953517	0.715125	1.73785e+06	1.10544e+06	1.04553e+06	777072				protein binding			Q86WV7	CCDC43 protein OS=Homo sapiens GN=CCDC43 PE=1 SV=1	0	2	2	CCDC43	0.01	0.428	9.83e-17	0.844241		22.13	1.38121e+06	2.4393e+06	392419					protein binding
Q7Z6V5	tRNA-specific adenosine deaminase 2 OS=Homo sapiens GN=ADAT2 PE=1 SV=1	ADAT2	0	2	2	0.855	0.368	0.740296	0.849133	594171	419318	223214	166052		metabolic process		catalytic activity;metal ion binding;protein binding			Q7Z6V5	tRNA-specific adenosine deaminase 2 OS=Homo sapiens GN=ADAT2 PE=1 SV=1	0	2	2	ADAT2	0.229	0.247	0.0590561	0.524928	6.38	2.36	1.14455e+06	921535	166999	176176		metabolic process		catalytic activity;metal ion binding;protein binding
Q9H477	Ribokinase OS=Homo sapiens GN=RBKS PE=1 SV=1	RBKS	0.001	2	2	1.617	0.695	0.938236	0.844296	1.01438e+06	742272	1.45163e+06	1.08e+06		metabolic process	cytoplasm;cytosol;nucleus	catalytic activity;metal ion binding;nucleotide binding;protein binding	Pentose phosphate pathway		Q9H477	Ribokinase OS=Homo sapiens GN=RBKS PE=1 SV=1	0.001	2	2	RBKS	1.155	0.01	0.957038	9.53e-17	2.71		3.52943e+06	972495		1.12319e+06		metabolic process	cytoplasm;cytosol;nucleus	catalytic activity;metal ion binding;nucleotide binding;protein binding
A0A0J9YW64	Dedicator of cytokinesis protein 11 (Fragment) OS=Homo sapiens GN=DOCK11 PE=1 SV=1		0	38	1	0.998	0.338	0.826731	0.776374	8.25071e+07	2.84785e+07	3.77605e+07	2.80987e+07		regulation of biological process;response to stimulus					-1	-1	-1	-1	-1	-1	-1	-1	-1	-1	-1	-1	-1	-1	-1	-1	-1	-1	-1	-1	-1
Q86W92	Liprin-beta-1 OS=Homo sapiens GN=PPFIBP1 PE=1 SV=2	PPFIBP1	0	7	5	2.139	0.472	0.767091	0.90218	7.18375e+06	790342	4.10965e+06	3.06055e+06		cell organization and biogenesis;metabolic process	cytosol;membrane	protein binding			-1	-1	-1	-1	-1	-1	-1	-1	-1	-1	-1	-1	-1	-1	-1	-1	-1	-1	-1	-1	-1
Q6P6C2	RNA demethylase ALKBH5 OS=Homo sapiens GN=ALKBH5 PE=1 SV=2	ALKBH5	0	7	7	1.958	1.015	0.806795	0.276417	5.35866e+06	3.18058e+06	5.41009e+06	4.03788e+06		cell differentiation;metabolic process;response to stimulus;transport	cytosol;Golgi;nucleus	catalytic activity;metal ion binding;RNA binding			Q6P6C2	RNA demethylase ALKBH5 OS=Homo sapiens GN=ALKBH5 PE=1 SV=2	0	9	9	ALKBH5	1.709	1.299	0.788165	0.152314	46.86	71.18	7.97996e+06	3.24926e+06	1.3826e+07	6.29573e+06		cell differentiation;metabolic process;response to stimulus;transport	cytosol;Golgi;nucleus	catalytic activity;metal ion binding;RNA binding
Q16656-4	Isoform 4 of Nuclear respiratory factor 1 OS=Homo sapiens GN=NRF1	NRF1	0.001	2	2	2.308	0.693	0.715642	0.803696	2.01538e+06	94217.2	1.35641e+06	1.01295e+06		cell organization and biogenesis;metabolic process;regulation of biological process	cytosol;nucleus	catalytic activity;DNA binding;protein binding		Energy Metabolism; Simplified Interaction Map Between LOXL4 and Oxidative Stress Pathway; Mitochondrial Gene Expression	Q16656-4	Isoform 4 of Nuclear respiratory factor 1 OS=Homo sapiens GN=NRF1	0	2	2	NRF1	0.788	0.208	0.723613	0.401684	62.54	3.49	778240	272084	1.57849e+06	979636		cell organization and biogenesis;metabolic process;regulation of biological process	cytosol;nucleus	catalytic activity;DNA binding;protein binding	Energy Metabolism; Simplified Interaction Map Between LOXL4 and Oxidative Stress Pathway; Mitochondrial Gene Expression
P26447	Protein S100-A4 OS=Homo sapiens GN=S100A4 PE=1 SV=1	S100A4	0	5	5	0.691	0.142	0.366173	0.330637	8.75489e+07	2.17629e+07	1.5672e+07	1.17148e+07		cell organization and biogenesis;regulation of biological process	nucleus	metal ion binding;protein binding;RNA binding			P26447	Protein S100-A4 OS=Homo sapiens GN=S100A4 PE=1 SV=1	0	5	5	S100A4	0.715	0.205	0.819383	0.654456	67.3	3.08	2.70578e+08	1.21704e+08	2.22231e+07	2.29395e+07		cell organization and biogenesis;regulation of biological process	extracellular;nucleus	metal ion binding;protein binding;RNA binding
P17535	Transcription factor jun-D OS=Homo sapiens GN=JUND PE=1 SV=3	JUND	0	6	5	4.575	3.316	0.0238316	0.00030806	2.65702e+06	1.10182e+06	1.80398e+07	1.34922e+07		metabolic process;regulation of biological process;response to stimulus	chromosome;nucleus	DNA binding;protein binding	Osteoclast differentiation; MAPK signaling pathway	Apoptosis-related network due to altered Notch3 in ovarian cancer; Corticotropin-releasing hormone signaling pathway; EGF/EGFR Signaling Pathway; TGF-beta Signaling Pathway; Aryl Hydrocarbon Receptor Pathway; Oncostatin M Signaling Pathway; Hypertrophy Model; MAPK Signaling Pathway	P17535	Transcription factor jun-D OS=Homo sapiens GN=JUND PE=1 SV=3	0	7	6	JUND	3.571	5.631	0.230989	5.65e-05	28.26	88.88	1.55497e+06	1.09468e+06	2.78761e+07	1.38974e+07		metabolic process;regulation of biological process;response to stimulus	chromosome;nucleus	DNA binding;protein binding	Hypertrophy Model; MAPK Signaling Pathway; Apoptosis-related network due to altered Notch3 in ovarian cancer; Corticotropin-releasing hormone signaling pathway; EGF/EGFR Signaling Pathway; TGF-beta Signaling Pathway; Aryl Hydrocarbon Receptor Pathway; Oncostatin M Signaling Pathway
Q8IVF2	Protein AHNAK2 OS=Homo sapiens GN=AHNAK2 PE=1 SV=2	AHNAK2	0	124	124	2.191	0.885	0.00506751	0.00453314	2.65727e+08	8.49903e+07	2.46627e+08	1.84934e+08		cell organization and biogenesis	cytoplasm;cytosol;membrane;nucleus	protein binding			Q8IVF2	Protein AHNAK2 OS=Homo sapiens GN=AHNAK2 PE=1 SV=2	0	141	141	AHNAK2	4.465	1.773	3.92e-13	0.000218981	107.47	84.22	2.75154e+08	8.95348e+07	507324211	4.71005e+08		cell organization and biogenesis	cytoplasm;cytosol;membrane;nucleus	protein binding
A8K5U9	cDNA FLJ75056, highly similar to Homo sapiens phosphatidylinositol binding clathrin assembly protein (PICALM), mRNA OS=Homo sapiens PE=2 SV=1	PICALM	0	21	15	2.521	1.065	0.0376038	0.00388222	8.46298e+07	2.5906e+07	8.94519e+07	6.7146e+07		cell organization and biogenesis;cell proliferation;metabolic process;regulation of biological process;transport	cytosol;Golgi;membrane;nucleus	protein binding			A8K5U9	cDNA FLJ75056, highly similar to Homo sapiens phosphatidylinositol binding clathrin assembly protein (PICALM), mRNA OS=Homo sapiens PE=2 SV=1	0	19	16	PICALM	2.318	1.35	0.0512279	0.009921	86.28	99.14	6.55321e+07	3.68959e+07	8.26601e+07	8.79729e+07		cell organization and biogenesis;cell proliferation;metabolic process;regulation of biological process;response to stimulus;transport	cell surface;cytosol;endosome;Golgi;membrane;nucleus	protein binding
Q9Y679	Ancient ubiquitous protein 1 OS=Homo sapiens GN=AUP1 PE=1 SV=1	AUP1	0	8	8	1.023	0.295	0.841817	0.885998	1.29375e+07	7.73475e+06	6.02877e+06	4.53199e+06		metabolic process;regulation of biological process;transport	endoplasmic reticulum;membrane	enzyme regulator activity;protein binding			Q9Y679	Ancient ubiquitous protein 1 OS=Homo sapiens GN=AUP1 PE=1 SV=1	0	7	7	AUP1	0.949	0.35	0.893963	0.864524	91.67	15.48	2.06471e+07	1.40396e+07	1.01412e+07	1.42613e+07		metabolic process;regulation of biological process;transport	endoplasmic reticulum;membrane	enzyme regulator activity;protein binding
B3KTR4	cDNA FLJ38643 fis, clone HHDPC2005513, highly similar to ARF-related protein 1 OS=Homo sapiens PE=2 SV=1	ARFRP1	0	4	4	1.416	0.571	0.993097	0.77816	3.26205e+06	2.12439e+06	5.82455e+06	4.37879e+06		cell organization and biogenesis;regulation of biological process;response to stimulus;transport	cytosol;Golgi;membrane	catalytic activity;nucleotide binding;protein binding;signal transducer activity			B3KTR4	cDNA FLJ38643 fis, clone HHDPC2005513, highly similar to ARF-related protein 1 OS=Homo sapiens PE=2 SV=1	0	2	2	ARFRP1	1.052	0.439	0.914637	0.885124	83.88	23.89	5.31431e+06	4.66508e+06	2.14606e+06	6.16288e+06		cell organization and biogenesis;regulation of biological process;response to stimulus;transport	cytosol;Golgi;membrane	catalytic activity;nucleotide binding;protein binding;signal transducer activity
[truncated: 6,764 more rows]
[truncated: 17 more columns]
